# Supplementary material for: A Kinome-Wide RNAi Screen in Drosophila Glia Reveals That the RIO Kinases Mediate Cell Proliferation and Survival through TORC2-Akt Signaling in Glioblastoma
Source: PLoS Genet. 2013 Feb 14;9(2):e1003253. doi: 10.1371/journal.pgen.1003253 (PMC3573097; doi:10.1371/journal.pgen.1003253)
Supplement: Table S1 — All kinases in the Drosophila genome. Kinases that are confirmed hits in the dEGFRλ;dp110CAAX screen are in bold, kinases not tested due to lack of available constructs are in grey italics. (XLS) [file pgen.1003253.s019.xls]

## Sheet: Sheet1
Table S1: All kinases in the Drosophila genome
Table legend: Kinases that are confirmed hits in the dEGFRλ;dp110CAAX screen are in bold, kinases not tested due to lack of available constructs are in grey italics.
CG number	kinase name	comments
CG10023	Fak56D
CG10033	foraging
CG10079	dEGFR
CG10177		CAMK-Unique
CG10244	Cad96Ca
CG10295	Pak
CG10498	cdc2c
CG10504	Ilk
CG10522	sticky
CG10539	S6K
CG10572	Cdk8
CG10579	Eip63E
CG10637	Nak
CG10673		Bud32
CG10738		RGC:RGC:
CG10776	wit
CG10895	lok
CG10951	niki
CG10967	Atg1
CG1098	Madm
CG1107	auxillin
CG11111	rdgB
CG11221		NKF1:
CG11228	hippo
CG11420	png
CG11489	srpk79D	CMGC:SRPK:
CG11533	Asator
CG11621	PI3K68D
CG11660		Atypical:RIO:RIO1
CG11859		Atypical:RIO:RIO2
CG11870		CAMKL:NuaK
CG12066	Pka-C2
CG12069		PKA-like
CG12072	warts
CG1210	Pk61C
CG12147		CKIa-like
CG12244	lic
CG1227		NAK:MPSK
CG12306	polo
CG12559	rolled
CG1344		Other:SCY1:
CG1362	cdc2rk
CG1389	torso
CG14026	tkv
CG14030	Bub1
CG14217	Tao-1
CG14305		CAMK:TSSK:
CG14396	Ret
CG14895	Pak3
CG1495	CaMKI
CG14992	Ack
CG15072	CG4256	CAMKL:QIK
CG1511	Eph
CG15793	Dsor
CG15862	Pka-R2
CG1594	hop
CG1609	Gcn2
CG16973	msn
CG17090	hipk	DYRK:HIPK
CG17161	grp
CG17216	KP78b
CG17256	Nek2
CG17309	Csk
CG17342	Lk6
CG17348	drl
CG17520	CkIIalpha
CG17528		CAMK-like
CG17559	dnt
CG17596	S6kII
CG17603	Taf1
CG17698		CAMKIIb
CG1776	CG42347	MLCK-like
CG17998	Gprk2
CG18069	CaMKII
CG18085	sev
CG18214	trio
CG18247	shark
CG18255	Strn-Mlck
CG18402	InR
CG1848	LIMK1
CG18492	Tak1
CG18582	mbt
CG1891	sax
CG1951		Other:SCY1:
CG1954	Pkc98E
CG1973	yata	Other:SCY1:
CG2028	CKIalpha
CG2048	dco
CG2049	Pkn
CG2087	PEK
CG2252	fs(1)h	BRD
CG2272	slipper
CG2577		CKIa-like
CG2615	ik2
CG2621	sgg
CG2845	pole hole/Raf
CG2899	ksr
CG3008		Atypical:RIO:RIO3
CG3051	SNF1A	ampk
CG3068	aurora
CG3086	MAPk-Ak2
CG31003	gskt
CG3105	Pask	CAMKL:PASK
CG31127	Wsck
CG31183		RGC:RGC:
CG31421	Takl1
CG32019	bt
CG32134	btl
CG3216		RGC:RGC:
CG32417	Myt1
CG32484	Sphingosine kinase
CG32649		ABC1
CG32666	drak	DAPK:DRAK
CG32703		ERK7
CG32742	l(1)G0148
CG32743	Smg1
CG3277
CG32944		AGC:YANK:
CG33114	Gyc32E
CG3319	cdk7
CG3324	Pkg21D
CG33338	P38c
CG33519	Unc-89
CG33531	Ddr
CG33554	Nipped-A
CG34356		Other:SCY1:
CG34357		RGC:RGC:
CG34412	tlk
CG3525	eas
CG3608		ABC1
CG3727	dreadlocks
CG3915	drl-2
CG3969	PR2
CG4006	Akt1
CG4007	Nrk
CG40080	Haspin
CG4012	gek
CG40129	Gprk1
CG40293	STLK
CG4032	Abl
CG4041		Other:TBCK:
CG40478	Dyrk3
CG4141	PI3K92E(dp110)
CG4201	ird5
CG42349	PKCdelta
CG42366		RCK:MAK
CG4252	mei-41
CG42667	rdgA
CG4268	Pitslre
CG42783	aPKC
CG4290	SIK2	CAMK:CAMKL:QIK
CG4353	hep
CG4379	Pka-C1
CG4488	wee
CG4523	Pink1
CG4527	slik
CG4551	smi35A
CG4583	Ire1
CG4629		CAMKL:NIM1
CG4720	Pk92B
CG4803	Takl2
CG4839		PKG-like
CG4926	Ror
CG4945		NKF1:
CG5072	Cdk4
CG5092	Tor
CG5125	ninaC
CG5169	GckIII
CG5179	cdk9
CG5182	Pk34A
CG5363	cdc2
CG5408	trbl
CG5475	Mpk2
CG5483	lrrk
CG5680	bsk
CG5790		CDC7
CG5974	pelle
CG6027	cdi
CG6114		CAMKL:BRSK
CG6117	PKA-C3
CG6297	JIL-1
CG6386	ball
CG6498		MAST
CG6518	inaC
CG6535	tefu
CG6551	fused
CG6620	ial/auroraB
CG6622	Pkc53E
CG6703	CASK
CG6715	KP78a
CG6772	Slob
CG6800		CDK7-like,
CG6963	gish
CG7001	Pk17E
CG7028	PRP4	CMGC:DYRK:PRP4
CG7094		CKIa-like
CG7097	hppy	STE:STE20:KHS
CG7125	PKD
CG7156		AGC:RSKL:
CG7177	Wnk	Other:WNK:
CG7186	SAK
CG7223	htl
CG7236		CDKL
CG7393	p38b
CG7524	Src64B
CG7525	Tie
CG7597	cdk12	CDK:CRK7
CG7616		ABC1
CG7643	ald
CG7693	fray
CG7717	Mekk1
CG7719	gwl
CG7826	mnb	CG7826 aka
CG7873	Src42A
CG7892	nmo
CG7904	punt
CG8049	Btk29A
CG8173		Other:TOPK:
CG8174	SRPK
CG8201	Par-1
CG8203	Cdk5
CG8222	Pvr
CG8224	babo
CG8250	Alk
CG8485		CAMKL:SNRK
CG8565		CMGC:SRPK:
CG8637	trc
CG8657	dgkepsilon
CG8726		Other:Slob:
CG8742	Gyc76C
CG8767	mos
CG8789	wallenda
CG8808	Pdk
CG8866		Other:ULK:ULK
CG8874	Fps85D
CG8878		CK1:VRK:
CG8967	otk
CG9222		CAMK:TSSK:
CG9374	lkb1
CG9738	Mkk4
CG9746	Ird	Other:VPS15:
CG9774	rok
CG9962	CK1alpha-like
