# Supplementary material for: A Kinome-Wide RNAi Screen in Drosophila Glia Reveals That the RIO Kinases Mediate Cell Proliferation and Survival through TORC2-Akt Signaling in Glioblastoma
Source: PLoS Genet. 2013 Feb 14;9(2):e1003253. doi: 10.1371/journal.pgen.1003253 (PMC3573097; doi:10.1371/journal.pgen.1003253)
Supplement: Table S2 — Screen results from all UAS-dsRNA stocks tested. VDRC stock ID numbers prefaced by “v,” Blooming stock ID numbers prefaced by “b,” NIG stock ID numbers prefaced by an “n,” TRIP stock numbers prefaced with a “t.” Bold highlights all stocks that yielded reproducible genetic interactions and clear phenotypic alterations. Genes that are considered confirmed hits have multiple UAS-dsRNA stocks listed in bold and are highlighted in yellow. Key to genetic interactions: N: no interaction/no difference, WS: weak suppressor, S: moderate suppressor, SS: strong suppressor, WE: weak enhancer, E: moderate enhancer, SE: strong enhancer. “?” denotes interactions that were milder than the “weak” designation but subtly different from controls. (XLS) [file pgen.1003253.s020.xls]

## Sheet: Sheet1
Table S2: Screen results from all UAS-dsRNA stocks tested
Table legend: VDRC stock ID numbers prefaced by "v," Blooming stock ID numbers prefaced by "b," NIG stock ID numbers prefaced by an "n," TRIP stock numbers prefaced with a "t." Bold highlights all stocks that yielded reproducible genetic interactions and clear phenotypic alterations. Genes that are considered confirmed hits have multiple UAS-dsRNA stocks listed in bold and are highlighted in yell…
stock ID number	CG number	gene name	dEGFRλ;dp110CAAX interaction	comments
v17957	CG10023	Fak56D	WS?
b29323	CG10023	Fak56D	N
tHM04080	CG10033	foraging	N
v38319	CG10033	foraging	SS
v38320	CG10033	foraging	S
b31698	CG10033	foraging	SS
b31592	CG10033	foraging	N
b25781	CG10079	EGFR	SS
v107130	CG10079	EGFR	SS
v43267	CG10079	EGFR	SS
v43268	CG10079	EGFR	SS
b25945	CG10177		N
v38348	CG10177		N
v38349	CG10177		N
v49398	CG10244	Cad96Ca	N
v1089	CG10244	Cad96Ca	N
v1091	CG10244	Cad96Ca	N
v49398	CG10244	Cad96Ca	N
v8402	CG10244	Cad96Ca	N
v12553	CG10295	Pak	N
v104959	CG10498	cdc2C	SS
b28952	CG10498	cdc2C	N
v18126	CG10539	S6K	SS
v104369	CG10539	S6K	S	misshapen brain
v45370	CG10572	Cdk8	WS
v107187	CG10572	Cdk8	WS
v31264	CG10572	Cdk8	N
n10579R-2	CG10579	Eip63E	S
v50599	CG10579	Eip63E	sick?	misshapen brain?
v47860	CG10579	Eip63E	S
n10579R-3	CG10579	Eip63E	N	misshapen brain?
v106824	CG10579	Eip63E	N
v35482	CG10637	Nak	N
v27301	CG10673		N
n10776R-1	CG10776	wit	WS?
v42244	CG10776	wit	WS
v42245	CG10776	wit	mixed
v865	CG10776	wit	N
v103808	CG10776	wit	N
v44980	CG10895	lok	N
v44981	CG10895	lok	N
v16120	CG10951	niki	N
v100823	CG10951	niki	N
v16133	CG10967	Atg1	N
b31644	CG1098	Madm	SS
v27346	CG1098	Madm	WS
v101758	CG1098	Madm	S
v27347	CG1098	Madm	N
v103426	CG1107	auxillin	N
v16182	CG1107	auxillin	N
v6226	CG11111	rdgB	WE?
b29603	CG11221		S
v42947	CG11221		WS
v100163	CG11221		N
v42948	CG11221		N
b27661	CG11228	hippo	WE
v104169	CG11228	hippo	E	late to pupate
v31500	CG11420	png	N
v102632	CG11489	srpk79D	N
v47544	CG11489	srpk79D	N
v47545	CG11489	srpk79D	N
v8451	CG11489	srpk79D	N
v45120	CG11533	Asator	N
v45121	CG11533	Asator	N
v109582	CG11621	PI3K68D	N
v16240	CG11621	PI3K68D	N
b31252	CG11621	PI3K68D	N
v105395	CG11660		SS	smaller brain than wild-type controls
v18526	CG11660		SS	smaller brain than wild-type controls
n11859R-3	CG11859		S
v109296	CG11859		SS
v31580	CG11859		SS
v47401	CG11859		SS	smaller brain than wild-type controls
v47402	CG11859		SS	smaller brain than wild-type controls
v106088	CG11870		N
v16334	CG11870		N
v30685	CG12066	Pka-C2	N
v100886	CG12069		N
v23717	CG12069		N
v23719	CG12069		N
b27662	CG12072	warts	N
v106174	CG12072	warts	E	misshapen brain
v9928	CG12072	warts	E	misshapen brain
v18736	CG1210	Pk61C	N
v101875	CG12147		N
v31658	CG12147		N
v31659	CG12147		N
v106822	CG12244	lic	S
v20166	CG12244	lic	N
b31643	CG12244	lic	N
n1227R-1	CG1227		N
n1227R-2	CG1227		N
v38648	CG1227		N
v105610	CG1227	CG1227	SS
v38647	CG1227		N
v20177	CG12306	polo	SS
v35641	CG12559	rolled	SS
v43123	CG12559	rolled	SS
v100299	CG1362	cdc2rk	N
v32249	CG1362	cdc2rk	N
v36280	CG1389	torso	N
v4298	CG1389	torso	N
v1016	CG1389	torso	N
n14026R-3	CG14026	tkv	S
v105834	CG14026	tkv	S
v3059	CG14026	tkv	N
v101096	CG14030	Bub1	N
v24833	CG14030	Bub1	S
b31226	CG14217	Tao-1	N
v107645	CG14217	Tao-1	E morphology, sick	misshapen brain, early lethal
v17432	CG14217	Tao-1	E morphology, sick	early lethal
v17477	CG14305		N
b25948	CG14396	Ret	WS?
v12116	CG14396	Ret	N
v29907	CG14396	Ret	N
v843	CG14396	Ret	WE?
v107260	CG14895	Pak3	N
v39844	CG14895	Pak3	N
v101380	CG1495	CaMKI	N
n14992R-1	CG14992	Ack	S	sick
n14992R-3	CG14992	Ack	S
v39857	CG14992	Ack	SS
b27652	CG14992	Ack	N
v107458	CG15072	CG42856	N
v39864	CG15072	CG42856	E	misshapen brain
v39866	CG15072	CG42856	N
n1511R-1	CG1511	Eph	N
v4771	CG1511	Eph	WE?
v107276	CG15793	Dsor	SS
v40026	CG15793	Dsor	SS
v39436	CG15862	Pka-R2	N
v39437	CG15862	Pka-R2	N
v102830	CG1594	hop	N
v40037	CG1594	hop	N
1609R-2	CG1609	Gcn2	N
v32662	CG1609	Gcn2	N
v32664	CG1609	Gcn2	N
v103976	CG1609	Gcn2	SS
v101517	CG16973	msn	E	misshapen brain
b28791	CG16973	msn	N
v108254	CG17090	hipk	N
v32854	CG17090	hipk	WS?
v32855	CG17090	hipk	WS?
v12680	CG17161	grp	N
v51616	CG17216	KP78b	N
v51995	CG17216	KP78b	N
v51996	CG17216	KP78b	N
v103408	CG17256	Nek2	N
v40052	CG17256	Nek2	N
v32877	CG17309	Csk	N
v30389	CG17342	Lk6	N
v32885	CG17342	Lk6	N
v100039	CG17348	drl	N
v27053	CG17348	drl	N
v3047	CG17348	drl	N
v3048	CG17348	drl	WS
b26292	CG17528		N
v106056	CG17559	dnt	N
v101451	CG17596	S6kII	N
v5702	CG17596	S6kII	N
v41099	CG17603	Taf1	SS	rescued to viability
v106119	CG17603	Taf1	SS
v105884	CG17698		N
v35632	CG17698		N
v35634	CG17698		N
v101640	CG1776	aka CG42347	N
v44736	CG1776	aka CG42347	N
v44737	CG1776	aka CG42347	N
v101463	CG17998	Gprk2	N
v1835	CG17998	Gprk2	N
v100265	CG18069	CaMKII	N
v47280	CG18069	CaMKII	N
v107048	CG18085	sev	N
v40137	CG18214	Trio	WS?
n18247R-2	CG18247	shark	N
b25788	CG18247	shark	N
v105706	CG18247	shark	N
v25304	CG18247	shark	N
v991	CG18402	InR	S
v992	CG18402	InR	S
b26294	CG1848	LimK1	N
v25343	CG1848	LimK1	N
v25344	CG1848	LimK1	N
v101357	CG18492	Tak1	WS
b31394	CG18492	Tak1	N
b31045	CG18492	Tak1	N
v46043	CG18582	mbt	N
v46044	CG18582	mbt	N
v42457	CG1891	sax	WS
v46356	CG1891	sax	WS
v9434	CG1891	sax	S	misshapen brain?
v46350	CG1891	sax	N
n1951R-2	CG1951		N
v33430	CG1951		N
v33431	CG1951		S
v33434	CG1954	Pkc98E	N
v19275	CG1973	yata	N
v19278	CG1973	yata	N
b25786	CG2028	CK1alpha	SS	smaller brain than wild-type controls
v13664	CG2028	CK1alpha	SS	smaller brain than wild-type controls
v9241	CG2048	dco	N
b27719	CG2048	dco	N
b31763	CG2048	dco	N
v16427	CG2087	PEK	N
v51227	CG2252	fs(1)h	die too early to score	early lethal, early lethal in wild-type
v51305	CG2252	fs(1)h	die too early to score	early lethal, early lethal in wild-type
v33516	CG2272	slipper	N
v33518	CG2272	slipper	WS
v105471	CG2577		N
v41693	CG2577		WS?
v41694	CG2577		N
v103748	CG2615	ik2	N
v12485	CG2615	ik2	N
v101538	CG2621	sgg	N
v7005	CG2621	sgg	N
b31596	CG2845	pole hole/Raf	SS	rescued to viability
b31038	CG2845	pole hole/Raf	SS	rescued to viability
v20909	CG2845	pole hole/Raf	SS
v107766	CG2845	pole hole/Raf	S
v45040	CG2899	ksr	SS
v45041	CG2899	ksr	SS
v103828	CG3008		WS
v43731	CG3008		N
v43732	CG3008		N
v52634	CG3008		N
b25931	CG3051	SNF1A/AMP kinase	N
v108446	CG3068	aurora	N
v3170	CG3086	MAPk-ak2	N
v3171	CG3086	MAPk-ak2	N
v107429	CG31003	gskt	N
v25641	CG31003	gskt	N
v107025	CG3105	Pask	N
v25661	CG3105	Pask	N
v25662	CG3105	Pask	N
v1214	CG31127	Wsck	N
v36323	CG31183		N
v4773	CG31183		N
v859	CG31183		N
v861	CG31183		N
v858	CG31183		WE?
v25760	CG31421	Takl1	N
v110277	CG32134	btl	WS?
n32134R-1	CG32134	btl	N
v27106	CG32134	btl	N
v947	CG32134	btl	WS?
v949	CG32134	btl	N
v950	CG32134	btl	WE?
v29915	CG3216		N
v6115	CG3216		N
v105157	CG32417	Myt1	N	pupae die early?
v34547	CG32417	Myt1	N
v41905	CG32484	Sphingosine kinase 2	WS
v26534	CG32649		N
v26536	CG32649		N
v107263	CG32666	drak	WS
v32960	CG32666	drak	SS
b29449	CG32666	drak	N
v32961	CG32666	drak	N
v44374	CG32666	drak	N
v13444	CG32703		N
v33522	CG32703		N
v24184	CG32742	l(1)G0148	N
v40715	CG32742	l(1)G0148	N
v104902	CG32742	l(1)G0148	N
v24186	CG32742	l(1)G0148	N
v40716	CG32742	l(1)G0148	N
n4549R-1	CG32743	Smg1	E
n4549R-2	CG32743	Smg1	E
n4555R-3	CG32743	Smg1	E
v108450	CG32743	Smg1	E
v41990	CG32743	Smg1	E
v108052	CG3277		N
v7271	CG3277		N
v103642	CG32944		N
v16073	CG32944		N
v16074	CG32944		N
v29285	CG32944		N
v29286	CG32944		N
v108142	CG33114	Gyc32E	N
v103413	CG3319	cdk7	SS
v10442	CG3319	cdk7	SS
v103513	CG3324	Pkg21D	N
v34595	CG3324	Pkg21D	N
v105173	CG33338	p38c	N
v106267	CG33519	Unc-89	S
v29412	CG33519	Unc-89	N
v29413	CG33519	Unc-89	WS?	delayed pupation?
v101831	CG33531	Ddr	N
v23326	CG33531	Ddr	N
v51447	CG33531	Ddr	N
v51448	CG33531	Ddr	N
v29720	CG33531	Ddr	S
v23316	CG33531	Ddr	N
v40790	CG33554	Nipped-A	WS
v44781	CG33554	Nipped-A	WS
v52487	CG33554	Nipped-A	SS
v40789	CG33554	Nipped-A	S
v52486	CG33554	Nipped-A	SS
v28745	CG34356		N
v28746	CG34356		N
v5199	CG34356		N
v5201	CG34356		N
v105185	CG34357		N
v107507	CG34357		N
v29276	CG34357		N
v31080	CG34357		N
v31983	CG34357		N
v8469	CG34357		N
b31235	CG34412	tlk	N
v20905	CG34412	tlk	early lethal	but lots of off-targets
v46425	CG34412	tlk	N	slow to pupate
v7026	CG34412	tlk	early lethal	but lots of off-targets
v105732	CG34412	tlk	SS
v46426	CG34412	tlk	SS
v7025	CG34412	tlk	SS
v103784	CG3525	eas	N
v34286	CG3525	eas	N
v106695	CG3608		N
v107064	CG3727	dreadlocks	WS?
v37524	CG3727	dreadlocks	N
v37525	CG3727	dreadlocks	N
b25961	CG3915	drl-2	N
v102192	CG3915	drl-2	N
v40484	CG3915	drl-2	N
v100169	CG3969	PR2	N
v26065	CG3969	PR2	WS
b28694	CG3969	PR2	N
v2902	CG4006	Akt1	SS
b31701	CG4006	Akt1	SS
v103804	CG4007	Nrk	N
v36282	CG4007	Nrk	N
v42442	CG4007	Nrk	WE?
v9653	CG4007	Nrk	N
n4012R-2	CG4012	gek (dMRCK)	N
v107207	CG4012	gek (dMRCK)	WS?
v28367	CG4012	gek (dMRCK)	N
v2897	CG4032	Abl	WS?
4041R-3	CG4041		N
v108887	CG4041		N
v34780	CG4041		WE
b27690	CG4141	Pi3K92E (dp110)	N
v107390	CG4141	Pi3K92E (dp110)	S
v38985	CG4141	Pi3K92E (dp110)	SS
v38986	CG4141	Pi3K92E (dp110)	S
v26427	CG4201	ird5	N
v101421	CG42349	PkcDelta	N
v33837	CG42349	PkcDelta	N
v25813	CG42366		SS	misshapen brain
v25814	CG42366		SS
v39904	CG42366		SS
v108102	CG42366		S
v103624	CG4252	mei-41	N
v11251	CG4252	mei-41	N
v102909	CG42667	rdgA	N
v103806	CG42667	rdgA	sick?
v103824	CG42667	rdgA	N
v107303	CG4268	Pitslre (cdk11)	E	bright GFP, badly misshapen brain
v45127	CG4268	Pitslre (cdk11)	E	bright GFP, badly misshapen brain
v105624	CG42783	aPKC	N
v2907	CG42783	aPKC	N
b25946	CG42783	aPKC	WS?
b25946	CG42783	aPKC	WS?
v26497	CG4290	SIK2	N
v106329	CG4488	wee	N
v21860	CG4523	Pink1	N
v43783	CG4527	slik	N
v43784	CG4527	slik	N
v101376	CG4551	smi35A	N
v40534	CG4551	smi35A	N
v40535	CG4551	smi35A	N
v39561	CG4583	Ire1	N
v26573	CG4629		N
v26574	CG4629		N
v34891	CG4720	Pk92B	N
v34892	CG4720	Pk92B	N
v104701	CG4803	Takl2	N
v34898	CG4803	Takl2	N
v100999	CG4839		N
v26641	CG4839		N
v26642	CG4839		N
v29930	CG4926	Ror	N
v932	CG4926	Ror	WS?
v24683	CG4945		N
v40576	CG5072	cdk4	WS	confirmed by mutant alleles, published
b27714	CG5072	cdk4	N
v27359	CG5125	ninaC	N
v27360	CG5125	ninaC	N
v107158	CG5169	GckIII	N
v49559	CG5169	GckIII	N
v30448	CG5179	cdk9	sick?/WE?
v103561	CG5179	cdk9	SS
v30449	CG5179	cdk9	SS
v101146	CG5182	Pk34A	N
v27368	CG5182	Pk34A	N
v41838	CG5363	cdc2	S
v106130	CG5363	cdc2	S
b28368	CG5363	cdc2	SS
v106774	CG5408	trbl	WE?
v22114	CG5408	trbl	E
v102484	CG5475	Mpk2	N
v52277	CG5475	Mpk2	N
v105630	CG5483	Lrrk	N
v22140	CG5483	Lrrk	N
v104569	CG5680	bsk	N
v34138	CG5680	bsk	WE?	enlarged salivary glands
v27516	CG5790		N
v45044	CG5790		N
v45045	CG5790		N
v103774	CG5974	pelle	N
v2889	CG5974	pelle	N
v43634	CG6027	cdi	N
v100717	CG6114	sff	N
v22224	CG6114	sff	N
v22225	CG6114	sff	WE?	sick?, die early?
n6297R-1	CG6297	JIL-1	WS
v107001	CG6297	JIL-1	WS
v48980	CG6386	ball	N
b27698	CG6498		E	mast1, 2 ortholog
v35101	CG6498		WE	sick?
v35100	CG6498		N
v101719	CG6518	inaC	N
v2895	CG6518	inaC	N
v22502	CG6535	tefu	N
n6551R-3	CG6551	fused	N
v27662	CG6551	fused	WS?
v27663	CG6551	fused	N	sick/stunted?
v104051	CG6620	ial/auroraB	WS
v35107	CG6620	ial/auroraB	S
v27696	CG6622	Pkc53E	N
v27699	CG6622	Pkc53E	N
v104793	CG6703	CASK	N
v34184	CG6703	CASK	N
v51516	CG6715	KP78a	N
v100987	CG6772	Slob	N
v30674	CG6772	Slob	N
v104255	CG6800		N
v40394	CG6800		N
v40397	CG6800		N
v26006	CG7001	Pk17E	N
v47326	CG7001	Pk17E	WS?
v101951	CG7001	Pk17E	N
v102179	CG7001	PK17E	N
v27808	CG7028	PRP4	N
v107042	CG7028	PRP4	WS?
v27807	CG7028	PRP4	N	delayed pupation?
v27842	CG7094		N
v27843	CG7094		N
v103580	CG7097	hppy	N
v35166	CG7097	hppy	N
v106255	CG7125	PKD	N
v26035	CG7156		N
v26036	CG7156		N
v106928	CG7177	Wnk	S
v35193	CG7177	Wnk	N
v35194	CG7177	Wnk	N
v105102	CG7186	SAK	N
v27904	CG7186	SAK	N
v27180	CG7223	htl	WS?
v6692	CG7223	htl	N
v108099	CG7393	p38b	N
v35252	CG7524	Src64B	S
b30517	CG7524	Src64B	N
v26879	CG7525	Tie	N
v27087	CG7525	Tie	N
v25508	CG7597	cdk12	SS
v25510	CG7597	cdk12	SS
v41408	CG7616		WE?
v104663	CG7616		N
v41409	CG7616		N
n7693R-2	CG7693	fray	S	die early
n7693R-3	CG7693	fray	S
v41718	CG7693	fray	SS
v41719	CG7693	fray	S
v106919	CG7693	fray	WS
v25528	CG7717	Mekk1	N
v25529	CG7717	Mekk1	N
v21046	CG7719	gwl	N
v107066	CG7826	mnb	WS
v28628	CG7826	mnb	WS
n7826R-3	CG7826	mnb	WS
v100708	CG7873	Src42A	SS	rescued to viability
v26019	CG7873	Src42A	SS
b25793	CG7892	nmo	N
v101545	CG7892	nmo	N
v104885	CG7892	nmo	N
v3002	CG7892	nmo	N
b27514	CG7904	punt	S
v107071	CG7904	punt	WS?
v37279	CG7904	punt	WS
v849	CG7904	punt	N
b25791	CG8049	Btk29A	N
v106962	CG8049	Btk29A	N
v22675	CG8049	Btk29A	N
v105661	CG8173		N
v35845	CG8173		N
v35846	CG8173		N
v103416	CG8174	SRPK	N
v35855	CG8203	Cdk5	N
v35856	CG8203	Cdk5	N
v105353	CG8222	Pvr	S
v13502	CG8222	Pvr	S
v977	CG8222	Pvr	S
v13503	CG8222	Pvr	N
v43459	CG8222	Pvr	WS?
v43461	CG8222	Pvr	N
v976	CG8222	Pvr	WS?
b25933	CG8224	babo	N
v3825	CG8224	babo	N
v853	CG8224	babo	N
b27518	CG8250	Alk	WE
v107083	CG8250	Alk	N
v11446	CG8250	Alk	N
v35940	CG8485		N
v35939	CG8485		WS
v100449	CG8565		N
v35988	CG8637	trc	N
v4659	CG8657	dgkε	N
v40719	CG8726		N
v106525	CG8742	Gyc76C	N
v3057	CG8742	Gyc76C	N
v6552	CG8742	Gyc76C	N
v36531	CG8767	mos	N
v43526	CG8767	mos	N
v103410	CG8789	wallenda	N
v26910	CG8789	wallenda	WS?
v106641	CG8808	Pdk	N
v37966	CG8808	Pdk	N
v37968	CG8808	Pdk	N
v106641	CG8808	Pdk	N
v103725	CG8866		N
v44859	CG8866		N
v107266	CG8874	Fps85D	N
v36053	CG8874	Fps85D	N
v36054	CG8874	Fps85D	N
n8878R-2	CG8878	CG8878	SS
n8878R-1	CG8878	CG8878	SS
v28970	CG8878	CG8878	SS	sick
v28971	CG8878	CG8878	S
v100985	CG8878	CG8878	WS
b25790	CG8967	otk	N
v104688	CG8967	otk	N
v42565	CG8967	otk	N	sick?
v878	CG8967	otk	WS?
v104259	CG9222		N
v27010	CG9222		N
v108356	CG9374	lkb1	N
v26928	CG9738	Mkk4	N
v26929	CG9738	Mkk4	N
v104675	CG9774	rok	N
v3793	CG9774	rok	N
v36177	CG9962	CK1alpha-like	N	sick?
v36178	CG9962	CK1alpha-like	N
v36473	CG9962	CK1alpha-like	N
