# Supplementary material for: A Kinome-Wide RNAi Screen in Drosophila Glia Reveals That the RIO Kinases Mediate Cell Proliferation and Survival through TORC2-Akt Signaling in Glioblastoma
Source: PLoS Genet. 2013 Feb 14;9(2):e1003253. doi: 10.1371/journal.pgen.1003253 (PMC3573097; doi:10.1371/journal.pgen.1003253)
Supplement: Table S3 — Dominant negative constructs, overexpression constructs, and mutant alleles tested. Blooming stock ID numbers prefaced by “b.” Bold highlights all confirmed stocks that yielded reproducible genetic interactions and clear phenotypic alterations. Key to genetic interactions: N: no interaction/no difference, WS: weak suppressor, S: moderate suppressor, SS: strong suppressor, WE: weak enhancer, E: moderate enhancer, SE: strong enhancer. “?” denotes interactions that were milder than the “weak” designation but subtly different from controls. (XLS) [file pgen.1003253.s021.xls]

## Sheet: Sheet1
Table S3: dominant negative constructs, overexpression constructs, and mutant alleles tested
Table legend: Blooming stock ID numbers prefaced by "b." Bold highlights all confirmed stocks that yielded reproducible genetic interactions and clear phenotypic alterations. Key to genetic interactions: N: no interaction/no difference, WS: weak suppressor, S: moderate suppressor, SS: strong suppressor, WE: weak enhancer, E: moderate enhancer, SE: strong enhancer. "?" denotes interactions that we…
allele/stock ID number	CG number	gene name	dEGFRλ; dp110CAAX interaction	comments
b5364	CG10079	dEGFR	WS	dominant negative
b24624	CG17520	CK2alpha	sick?	dominant negative
b8263	CG18402	InR	E	activated version, grossly misshapen brain
b30101	CG34412	tlk	SS	dominant negative
b8288	CG4141	dp110	S	dominant negative
b8289	CG4141	dp110	WS	dominant negative
b7013	CG5092	Tor	SS	dominant negative
Tor-2L7	CG5092	Tor	SS	mutant allele
Tor-l(2)k17004	CG5092	Tor	SS	mutant allele
b20854	CG6297	JIL-1	WS?	mutant allele
b5366	CG7223	htl	WS?	dominant negative
b5367	CG7223	htl	SE	activated version, grossly misshapen brain
b8382	CG7838	BubR1	N	dominant negative
UAS-PvrDN	CG8222	Pvr	WS	dominant negative
