# Supplementary material for: A Kinome-Wide RNAi Screen in Drosophila Glia Reveals That the RIO Kinases Mediate Cell Proliferation and Survival through TORC2-Akt Signaling in Glioblastoma
Source: PLoS Genet. 2013 Feb 14;9(2):e1003253. doi: 10.1371/journal.pgen.1003253 (PMC3573097; doi:10.1371/journal.pgen.1003253)
Supplement: Table S4 — Testing modifier kinase RNAi constructs in wild-type glia, neuroblasts, neurons, and eye epithelia. VDRC stock ID numbers prefaced by “v,” Blooming stock ID numbers prefaced by “b,” NIG stock ID numbers prefaced by “n.” Not all stocks tested in all assays. Bold highlights all confirmed dEGFRλ; dp110CAAX modifier stocks that yielded reproducible genetic interactions. Key to dEGFRλ; dp110CAAX genetic interactions: N: no interaction, WS: weak suppressor, S: moderate suppressor, SS: strong suppressor, WE: weak enhancer, E: moderate enhancer, SE: strong enhancer. “?” denotes interactions that were marginal. Testing in wild-type neuroblasts and neurons (2× wor-Gal4, elav-Gal4) was done with UAS-dcr in the background to potentiate RNAi. Data from RNAi constructs tested in neuroblasts with insc-Gal4 derived from http://neuroblasts.imba.oeaw.ac.at 1. “Lethal,” “semi-lethal,” and “viable” refer to whole-animals effects of modifier constructs in an otherwise wild-type background. In glial-specific assays, whole animal lethality indicates that the genes in question may be essential for some aspect of normal glial function or development, but not necessarily for glial proliferation as blocking glial proliferation is not lethal. For analysis of larval glia, fixed specimens were stained for glial cell nuclei/numbers and viewed at higher magnification. (XLS) [file pgen.1003253.s022.xls]

## Sheet: Sheet1
Table S4: Testing modifier kinase RNAi constructs in wild-type glia, neuroblasts, neurons, and eye neuroepithelia
Table legend: VDRC stock ID numbers prefaced by "v," Blooming stock ID numbers prefaced by "b," NIG stock ID numbers prefaced by "n." Not all stocks tested in all assays. Bold highlights all confirmed dEGFRλ;dp110CAAX modifier stocks that yielded reproducible genetic interactions. Key to dEGFRλ; dp110CAAX genetic interactions: N: no interaction, WS: weak suppressor, S: moderate suppressor, SS: st…
stock ID	CG	gene name	dEGFRλ; dp110CAAX	wild-type glia (repo-Gal4 driver)	wild-type neuroblasts (2x wor-Gal4 driver, insc-Gal41)	wild-type neurons (elav-Gal4 driver)	wild-type eye (ey-Gal4 driver)
v38319	CG10033	foraging	SS	lethal, pharate adults			normal eyes
v38320	CG10033	foraging	S	semi-lethal, ~30% survive as adults	viable1		most with normal eyes, a few with reduced eye size
b25781	CG10079	EGFR	SS	viable adults, fewer glia
v107130	CG10079	EGFR	SS	viable adults, fewer glia	viable adults
v18126	CG10539	S6K	SS	lethal animals
v47860	CG10579	Eip63E	S	viable adults		semi-lethal, ~66% eclose and die as adults	normal eyes
v101758	CG1098	Madm	S	viable adults, some with locomotor defects	viable adults, adults show locomotor defects	semi-lethal, many adults eclose and survive	reduced eye size (~50% of normal size), rough
v42947	CG11221		WS	lethal, pharate adults			normal eye in 80%, rest with slight size reduction, not rough
v105395	CG11660		SS	lethal, die as pharate adults, grossly normal larval glia	semi-lethal, viable esclosed adults show locomotor defects with wor-Gal4; shorter lineages1, larger cell size1	lethal, die as late pharate adults	reduced eye size (~50% of normal size), rough
v18526	CG11660		SS	lethal, die as pharate adults, grossly normal larval glia	shorter lineages1		reduced eye size (~50-90% of normal size), no rough
v31580	CG11859		SS	late lethal, grossly normal larval glia		semi-lethal, ~50% eclose as adults	reduced eye size
v47401	CG11859		SS	late lethal	semi-lethal,viable adults show locomotor defects; shorter lineages1, cell size defects1	glial cells survive, but whole animals die as late harate adults
v47402	CG11859		SS	late lethal		lethal, die as late pharate adults	reduced eye size (~50% of normal size), rough
n1227R-2	CG1227		N	viable adults
v105610	CG1227	CG1227	SS	lethal, die as late pharate adults, grossly normal larval glia	viable adults with locomotor defects		reduced eye size (~75% of normal size), mild roughness
v32249	CG1362	cdc2rk	N	viable adults	viable1		normal eyes
n14026R-3	CG14026	tkv	S	viable adults
v3059	CG14026	tkv	N	viable adults	viable1
v24833	CG14030	Bub1	S				reduced eye size
v107645	CG14217	Tao-1	E	lethal, die as pharate adults	viable adults		reduced eye size (~75% of normal size), rough
v17432	CG14217	Tao-1	E	lethal, misshapen larval brain			reduced eye size (~75% of normal size), rough
v12116	CG14396	Ret	N	viable adults	viable1
v29907	CG14396	Ret	N	viable adults	viable1
v843	CG14396	Ret	WE?	viable adults	viable1
n14992R-1	CG14992	Ack	S	larval lethality
v39857	CG14992	Ack	SS	lethal, die as late pharate adults		viable adults, grossly normal	most normal eyes, others with slight reduced eye size
v103976	CG1609	Gcn2	SS	small larval brains, lethal, die as pupae	viable adults		mostly normal eyes
v32855	CG17090	hipk	WS?	viable adults, grossly normal larval glia	viable1		normal eyes
v106119	CG17603	Taf1	SS	viable adults, delayed eclosure, grossly normal larval glia		semi-lethal, ~10% of adults eclose	reduced eye size (~50% of normal size), rough
n18247R-2	CG18247	shark	N	viable adults
v991	CG18402	InR	S				reduced eye size (~50% of normal size), rough
v992	CG18402	InR	S				reduced eye size (~60% of normal size), not rough
v42457	CG1891	sax	WS	viable adults	viable1
v46350	CG1891	sax	N	viable adults	viable1
v33431	CG1951		S	viable adults		viable adults	normal eye
v13664	CG2028	CK1alpha	SS	lethal, die as late pharate adults, decreased brain size, large glial nuclei	fewer neuroblasts1, shorter lineages1		lethal, pharate adults
v51227	CG2252	fs(1)h	die early	early lethality	early lethal1	early lethality
v51305	CG2252	fs(1)h	die early	early lethality	early lethal1	early lethality	lethal
v103828	CG3008		WS	viable adults, grossly normal larval glia	viable adults	viable adults	normal eyes
v4773	CG31183		N	viable adults, slight decreased larval brain size?	viable1		normal eyes
v858	CG31183		WE?	viable adults	viable1		normal eyes
v107263	CG32666	drak	WS	lethal, die as late pharate adults, grossly normal larval glia	viable adults, some die young	semi-lethal, ~25% viable adults eclose	reduced eye size (25-50% of normal size), some rough
v32960	CG32666	drak	SS	lethal, die as pharate adults	shorter lineages1, cell shape defects1	semi-lethal, ~25-30% viable adults eclose	reduced eye size (25-50% of normal size), some rough
v40716	CG32742	l(1)G0148	WS?	viable adults, grossly normal larval glia	viable1	viable adults	normal eyes
n4549R-2	CG32743	Smg1	E	viable adults
v108450	CG32743	Smg1	E	viable adults, normal larval brains
v41990	CG32743	Smg1	E	viable adults, think nerves	viable1		normal eyes
v103413	CG3319	cdk7	SS	viable adults, grossly normal larval glia	viable adults	viable adults	reduced eye size (~65% of normal size), mild roughness
v10442	CG3319	cdk7	SS	viable adults	viable1		normal eyes
v106267	CG33519	Unc-89	S	viable adults, grossly normal larval glia			normal eyes
v29720	CG33531	Ddr	S	viable adults eclose, semi-lethal in adults			normal eyes
v23316	CG33531	Ddr	N	viable adults
v40789	CG33554	Nipped-A	S	viable adults, grossly normal larval glia		viable adults	reduced eye size (~65% of normal size), mild roughness
v52486	CG33554	Nipped-A	SS	viable adults	neuroblasts show shorter lineages and large cell size1	semi-lethal, ~50% adults eclose	reduced eye size (~25% of normal size), very rough
v105732	CG34412	tlk	SS	lethal, die as pharate adults	semi-lethal, adults show locomotor defects	lethal, die as pharate adults	reduced eye size (~75% of normal size), mild roughness
v46426	CG34412	tlk	SS	larval lethal		lethal, severely delayed pupation	lethal, die as pharate adults
v2902	CG4006	Akt1	SS	lethal	shorter lineages1
v36282	CG4007	Nrk	N	viable adults	viable1
v42442	CG4007	Nrk	WE?	viable adults	viable1
v9653	CG4007	Nrk	N	viable adults	viable1
v107207	CG4012	gek (dMRCK)	WS?	viable adults			normal eyes
n4041R-3	CG4041	CG4041	N	viable adults
v34780	CG4041		WE	viable adults	viable1		normal eyes
v25813	CG42366		SS	lethal, die as pharate adults			reduced eye size (50-75% of normal size), rough
v25814	CG42366		SS	lethal, die as pharate adults	enlarged cells1
v107303	CG4268	Pitslre	E	semi-lethal, die as pharate adults		viable adults, grossly normal	normal eyes
v45127	CG4268	Pitslre	E	lethal, die as pharate adults, brain morphogenesis defects, fewer glia		viable adults	reduced eye size (~50% of normal sized), not rough
v24683	CG4945		N	viable adults	viable1	viable adults	normal eyes
v103561	CG5179	cdk9	SS	lethal, die as pharate adults, decreased glial cell number in brain, brain morphogenesis defects	lethal, pharate adults with wor-Gal4; smaller cell size1, shorter lineages1		semi-lethal, reduced eye size (~50% of normal size), rough
v30449	CG5179	cdk9	SS	lethal, thick peripheral nerves in larvae, glial morphogenesis defects in brain, small brain			reduced eye size (~50% of normal size), rough
v34138	CG5680	bsk	WE?	viable adults
v22224	CG6114	sff	N	viable adults, grossly normal larval glia	viable1		normal eyes
v22225	CG6114	sff	WE?	viable adults	viable1
v107001	CG6297	JIL-1	WS	viable adults		viable adults	normal eyes
v35101	CG6498		WE	viable adults	viable1	viable adults	normal eyes
v104051	CG6620	ial (auroraB)	WS	semi-lethal, adults with locomotor defects	shorter lineages1, abnormal larger cells with cell shape defects1
v102179	CG7001	PK17E	N	viable adults		viable adults	normal eyes
v107042	CG7028	PRP4	WS?	lethal, pharate adults, grossly normal larval glia	fewer neuroblasts1, shorter lineages1, cell shape defects1	semi-lethal, ~25% adults eclose and die due to locomotor defects	reduced eye size (~50% of normal sized), not rough
v106928	CG7177	Wnk	S	semi-lethal, some die as late pharate adults, grossly normal larval glia		semi-lethal, ~40% adults eclose and die with locomotor defects	reduced eye size (~75% of normal size), not rough
v35193	CG7177	Wnk	N	viable adults
v25508	CG7597	cdk12	SS	lethal, die as late pharate adults	fewer neuroblasts1, shorter lineages1	semi-lethal, ~25% viable adults eclose	reduced eye size (~50% of normal size), very rough
v25510	CG7597	cdk12	SS	lethal, grossly normal larval glia			lethal, pharate adults
v106919	CG7693	fray	WS	locomotor defects, adult lethality			normal sized eyes, mild roughness in a few eyes
v28628	CG7826	mnb	WS	viable adults			reduced eye size (~60% of normal size), not rough
v100708	CG7873	Src42A	SS				reduced eye size (~80% of normal size)
v105353	CG8222	Pvr	S	viable adults, reduced glial proliferation	viable, no developmental defects		normal eyes
v43459	CG8222	Pvr	WS?	viable adults
v977	CG8222	Pvr	S	viable adults
v976	CG8222	Pvr	WS?	viable adults
v35939	CG8485		WS	semi-lethal, some viable adults eclose		lethal	normal eyes
n8878R-2	CG8878	CG8878	SS	female lethality, males viable
v100985	CG8878	CG8878	WS	viable adults, grossly normal larval glia	viable adults		reduced eye size (~75% of normal size), mildly rough
v42565	CG8967	otk	N	viable adults	viable1
v878	CG8967	otk	WS?	viable adults	viable1
1. Neumuller RA, Richter C, Fischer A, Novatchkova M, Neumuller KG, et al. (2011) Genome-Wide Analysis of Self-Renewal in Drosophila Neural Stem Cells by Transgenic RNAi. Cell Stem Cell 8: 580-593.
2. Read RD, Cavenee WK, Furnari FB, Thomas JB (2009) A drosophila model for EGFR-Ras and PI3K-dependent human glioma. PLoS Genet 5: e1000374.
