# Supplementary material for: A Kinome-Wide RNAi Screen in Drosophila Glia Reveals That the RIO Kinases Mediate Cell Proliferation and Survival through TORC2-Akt Signaling in Glioblastoma
Source: PLoS Genet. 2013 Feb 14;9(2):e1003253. doi: 10.1371/journal.pgen.1003253 (PMC3573097; doi:10.1371/journal.pgen.1003253)
Supplement: Table S5 — ΔEGFR and ΔEGFR;dp110CAAX modifiers, listed by stocks tested. VDRC stock ID numbers prefaced by “v.” Bold highlights all confirmed stocks that yielded reproducible genetic interactions and clear phenotypic alterations. Genes that are considered ‘confirmed hits’ in the initial screen are listed in bold. Key to genetic interactions: N: no interaction/no difference, WS: weak suppressor, S: moderate suppressor, SS: strong suppressor, WE: weak enhancer, E: moderate enhancer, SE: strong enhancer. (XLSX) [file pgen.1003253.s023.xlsx]

## Sheet: Sheet1
Table S5: ΔEGFR and ΔEGFR;dp110CAAX modifiers, listed by stocks tested
Table legend: VDRC stock ID numbers prefaced by "v." Bold highlights all confirmed stocks that yielded reproducible genetic interactions and clear phenotypic alterations. Genes that are considered 'confirmed hits' in the initial screen are listed in bold. Key to genetic interactions: N: no interaction/no difference, WS: weak suppressor, S: moderate suppressor, SS: strong suppressor, WE: weak enha…
stock ID number	CG number	gene name	ΔEGFR	ΔEGFR; dp110CAAX
v38320	CG10033	foraging	WS
v18126	CG10539	S6K		SS
v47860	CG10579	Eip63E	WS, misshapen brain
v101758	CG1098	Madm	SS, smaller than normal brain
v42947	CG11221		N
v104169	CG11228	hippo		E, misshapen brain
v105395	CG11660		SS, delayed pupation
v18526	CG11660		SS, die early, small brain	SS
v109296	CG11859		SS, delayed pupation
v31580	CG11859			SS
v47401	CG11859		S, tiny brain	SS
v106174	CG12072	warts		E, misshapen brain
v9928	CG12072	warts		E, enlarged misshapen brain
v106822	CG12244	lic		WS
v38648	CG1227			N
v105610	CG1227		SS, like a normal brain	S
v105834	CG14026	tkv		S
v107645	CG14217	Tao-1	E, early lethal, misshapen brain
v17432	CG14217	Tao-1	E, misshapen brain
v39857	CG14992	Ack	S	SS
v107276	CG15793	Dsor		SS
v103976	CG1609	Gcn2	SS, tiny brain
v101517	CG16973	msn		E, misshapen brain
v106119	CG17603	Taf1	SS, nerve cord still enlongated	S
v101357	CG18492	Tak1		E?
v33431	CG1951		N	N
v13664	CG2028	CK1alpha	SS, tiny brain	SS
v103828	CG3008		N
v107263	CG32666	drak	WS?	SS
v32960	CG32666	drak		SS
v40716	CG32742	l(1)G0148	N
v41990	CG32743	Smg1	E, more glial cells, but smaller brain
v103413	CG3319	cdk7	SS
v10442	CG3319	cdk7		SS
v106267	CG33519	Unc-89	N	N
v29720	CG33531	Ddr		N
v40789	CG33554	Nipped-A	S
v52486	CG33554	Nipped-A		S
v105732	CG34412	tlk	S, growth phenotype suppressed, elongated nerve cord
v46426	CG34412	tlk	SS, tiny brains
v2902	CG4006	Akt1		SS
v107207	CG4012	gek (dMRCK)		N
v34780	CG4041		N
v25814	CG42366			N
v107303	CG4268	Pitslre (cdk11)	E, larvae very sick	E, misshapen brain
v45127	CG4268	Pitslre (cdk11)	misshapen brain	E, misshapen brain
v30449	CG5179	cdk9	SS	SS
v106774	CG5408	trbl		N
v107001	CG6297	JIL-1		N
v35101	CG6498		E
v104051	CG6620	ial/auroraB		S
v102179	CG7001	Pk17E		N
v107042	CG7028	PRP4	N
v106928	CG7177	Wnk	SS, smaller than normal brain
v35193	CG7177	Wnk		N
v25508	CG7597	cdk12	SS, normally sized brain	SS
v25510	CG7597	cdk12	S	SS
v106919	CG7693	fray	S
v28628	CG7826	mnb	N
v100708	CG7873	Src42A		WS
v105353	CG8222	Pvr		WS, die early
v100985	CG8878		WS	sick?
