# Supplementary material for: A Kinome-Wide RNAi Screen in Drosophila Glia Reveals That the RIO Kinases Mediate Cell Proliferation and Survival through TORC2-Akt Signaling in Glioblastoma
Source: PLoS Genet. 2013 Feb 14;9(2):e1003253. doi: 10.1371/journal.pgen.1003253 (PMC3573097; doi:10.1371/journal.pgen.1003253)
Supplement: Table S6 — Human orthologs and functional classification of confirmed dEGFRλ;dp110CAAX modifier kinases. Orthologs were curated from http://kinase.com/ and names for each were updated according to current Gene ID numbers and NCBI annotations. GO terms from GOEast, http://omicslab.genetics.ac.cn/GOEAST/. (XLS) [file pgen.1003253.s024.xls]

## Sheet: Sheet1
Table S6: Human orthologs and functional classification of confirmed dEGFRλ;dp110CAAX modifier kinases
Table legend: Orthologs were curated from http://kinase.com/ and names for each were updated according to current Gene ID numbers and NCBI annotations. GO terms from GOEast, http://omicslab.genetics.ac.cn/GOEAST/.
kinase name	CG number	kinase family	human orthologs	dEGFRλ; dp110CAAX	annotation by Flybase, literature searches	KEGG ortholog, cancer involved	Selected GO enriched terms
For	CG10033	AGC:PKG	PRKG1 , PRKG2	SS	other signaling pathway		GO:0019538: protein metabolic process
Egfr	CG10079	TK:EGFR	EGFR, ERBB2, ERBB3, ERBB4	SS	core RTK, cell cycle/growth control, apoptosis, cell migration/shape change	yes	GO:0030154: cellular differentiation, GO:0007049: cell cycle, GO:0019538: protein metabolic process, GO:0007399: nervous system development
S6K	CG10539	AGC:RSK:RSK	RPS6KB1, RPS6KB2	SS	core PI3K, cell cycle/growth, translation, metabolism		GO:0008361: regulation of cell size, GO:0030154: cellular differentiation, GO:0019538: protein metabolic process, GO:0007399: nervous system development
Cdk8	CG10572	CMGC:CDK	CDK8	WS	transcription, other signaling pathway	yes	GO:0030154: cellular differentiation, GO:0007049: cell cycle, GO:0019538: protein metabolic process, GO:0007399: nervous system development
Eip63E	CG10579	CMGC:CDK:PFTAIRE	PFTK1, PFTK2	S	cell migration/shape change		GO:0019538: protein metabolic process
Madm	CG1098	Other:NRBP	NRBP1, NRBP2	S	unknown, cell cycle/growth control		GO:0008361: regulation of cell size, GO:0019538: protein metabolic process
CG11221	CG11221	Other:NKF1	SBK1, SBK2, NUAK1	S	unknown, cell cycle	yes	GO:0019538: protein metabolic process
Hippo	CG11228	STE:STE20:MST	MST1, MST2	E	other signaling pathway, cell cycle/growth control	yes
CG11660	CG11660	Atypical:RIO:RIO1	RIOK1	SS	unknown, cell cycle/growth control, translational control
CG11859	CG11859	Atypical:RIO:RIO2	RIOK2	SS	translational control, cell cycle/growth control, unknown		GO:0019538: protein metabolic process
Warts	CG12072	AGC:NDR	LATS1, LATS2	E	other signaling pathway, cell cycle/growth control	yes
Rolled	CG12559	CMGC:MAPK:ERK1	ERK1, ERK2	SS	core RTK pathway, cell cycle/growth control, cell migration/shape change	yes
Tkv	CG14026	TKL:STKR:TypeI	ACVRL1, ACVR1, ACVR1B, ACVR1C, BMPR1A, BMPR1B, TGFBR1	S	other signaling pathway, cell cycle/growth, apoptosis		GO:0008361: regulation of cell size, GO:0030154: cellular differentiation, GO:0019538: protein metabolic process
Tao-1	CG14217	STE:STE20:TAO	TAOK1, TAOK2, TAOK3	E	cell cycle/growth control, cell migration/shape change		GO:0019538: protein metabolic process
Ack	CG14992	TK:Ack	TNK1, TNK2	S	cell cycle/growth, protein trafficking	yes	GO:0019538: protein metabolic process
Dsor	CG15793	STE:STE7:MEK1	MAP2K1, MAP2K2	SS	core RTK pathway, cell cycle/growth control	yes
Taf1	CG17603	Atypical:TAF1	TAF1, TAF1L	SS	transcription		GO:0016568: chromatin modification, GO:0007049: cell cycle, GO:0019538: protein metabolic process
InR	CG18402	TK:InsR	IGF1R, INSR, INSRR	S	core RTK pathway, cell cycle/growth, metabolism, protein translation	yes	GO:0008361: regulation of cell size, GO:0030154: cellular differentiation, GO:0019538: protein metabolic process, GO:0007399: nervous system development
Sax	CG1891	TKL:STKR:TypeI	ACVRL1, ACVR1, ACVR1B, ACVR1C, BMPR1A, BMPR1B, TGFBR1	WS	other signaling pathway, cell cycle/growth, apoptosis		GO:0030154: cellular differentiation, GO:0019538: protein metabolic process, GO:0007399: nervous system development
CK1alpha	CG2028	CK1:CK1	CSNK1A1	SS	other signaling pathway, cell cycle control
Phl/Raf	CG2845	TKL:RAF:RAF	ARAF, BRAF, RAF1	SS	core RTK pathway, cell cycle/growth control	yes	GO:0030154: cellular differentiation, GO:0019538: protein metabolic process, GO:0007399: nervous system development
Ksr	CG2899	TKL:RAF:KSR	KSR1, KSR2	SS	core RTK pathway, cell cycle/growth control		GO:0019538: protein metabolic process
Drak	CG32666	DAPK:DRAK	STK17A/DRAK1, STK17B/DRAK2	S	apoptosis, unknown, cell cycle/growth, cell migration/shape change		GO:0008360: regulation of cell shape, GO:0019538: protein metabolic process
Smg1	CG32743	PIKK:SMG1	SMG1	E	translation, unknown, transcription
Cdk7	CG3319	CMGC:CDK	CDK7	SS	transcription, cell cycle		GO:0007049: cell cycle, GO:0019538: protein metabolic process
Nipped-A	CG33554	PIKK:TRRAP	TRAPP	S	cell cycle, core PI3K, transcription	yes
Tlk	CG34412	Other:TLK	TLK1, TLK2	SS	cell cycle		GO:0008360: regulation of cell shape, GO:0016568: chromatin modification, GO:0007049: cell cycle, GO:0019538: protein metabolic process
Akt1	CG4006	AGC:Akt	AKT1, AKT2, AKT3	SS	core PI3K, cell cycle/growth, metabolism, translation, cell migration/cell shape change	yes	GO:0008360: regulation of cell shape, GO:0008361: regulation of cell size, GO:0030154: cellular differentiation, GO:0019538: protein metabolic process, GO:0007399: nervous system development
dp110 (PI3K92E)	CG4141	PI3K class I	PIK3CA (p110alpha), PIK3CB (p110beta), PIK3CD (p110delta), PIK3CG (p110gamma)	SS	core PI3K, cell cycle/growth, metabolism, translation, cell migration/cell shape change	yes	GO:0008361: regulation of cell size, GO:0007399: nervous system development, GO:0030154: cellular differentiation,
CG42366	CG42366	RCK:MAK	MAK	SS	unknown, cell migration		GO:0019538: protein metabolic process
Pitslre	CG4268	CMGC:CDK	CDK11B, CDK11A	E	cell cycle/growth, cell migration/shape change		GO:0008360: regulation of cell shape, GO:0007049: cell cycle, GO:0019538: protein metabolic process
Cdk4	CG5072	CMGC:CDK	CDK4, CDK6	WS	cell cycle/growth, metabolism, protein translation	yes	GO:0008361: regulation of cell size, GO:0007049: cell cycle, GO:0019538: protein metabolic process
Tor	CG5092	PIKK:FRAP	MTOR	SS	core PI3K, cell cycle/growth, metabolism, protein translation		GO:0008361: regulation of cell size, GO:0030154: cellular differentiation, GO:0019538: protein metabolic process, GO:0007399: nervous system development
Cdk9	CG5179	CMGC:CDK	CDK9	SS	transcription		GO:0008360: regulation of cell shape, GO:0007049: cell cycle, GO:0019538: protein metabolic process
Cdc2	CG5363	CMGC:CDK:CDK1	CDK1	S	cell cycle		GO:0030154: cellular differentiation, GO:0007049: cell cycle, GO:0019538: protein metabolic process, GO:0007399: nervous system development
JIL-1	CG6297	AGC:RSK:MSK	RPS6KA5, RPS6KA4	WS	transcription		GO:0016568: chromatin modification, GO:0007049: cell cycle, GO:0019538: protein metabolic process
CG6498	CG6498	MAST	MAST1, MAST2, MAST4, MAST3	E	cell cycle/growth control, unknown		GO:0019538: protein metabolic process
ial (auroraB)	CG6620	Other:Aur	AURKB	S	cell cycle		GO:0016568: chromatin modification, GO:0007049: cell cycle, GO:0019538: protein metabolic process
Cdk12	CG7597	CDK:CRK7	CDK12	SS	cell cycle/cell growth		GO:0019538: protein metabolic process
Fray	CG7693	STE:STE20:FRAY	STL39/SPAK, OXSR1	S	ion homeostasis		GO:0030154: cellular differentiation, GO:0019538: protein metabolic process, GO:0007399: nervous system development
Mnb	CG7826	CMGC:DYRK:DYRK1	DYRK1A, DYRK1B	WS	cell cycle		GO:0019538: protein metabolic process, GO:0007399: nervous system development
Src42A	CG7873	TK:Src	SRC, YES, FYN, LYN, HCK, LCK	SS	core RTK, cell cycle/growth, cell migration/shape change	yes	GO:0019538: protein metabolic process
Punt	CG7904		ACVR2A, ACVR2B, BMPR2, AMHR2, TGFBR2	S	other signaling pathway, cell cycle/growth, apoptosis
Pvr	CG8222	TK:VEGFR	PDGFRalpha, PDGFRbeta, KDR, FLT4, FLT1	S	core RTK, cell cycle/growth, cell migration/shape change	yes	GO:0008360: regulation of cell shape, GO:0030154: cellular differentiation, GO:0007049: cell cycle, GO:0019538: protein metabolic process, GO:0007399: nervous system development
CG8878	CG8878	CK1:VRK:	VRK1, VRK2	SS	unknown, cell cycle/growth		GO:0019538: protein metabolic process
