# Supplementary material for: A Kinome-Wide RNAi Screen in Drosophila Glia Reveals That the RIO Kinases Mediate Cell Proliferation and Survival through TORC2-Akt Signaling in Glioblastoma
Source: PLoS Genet. 2013 Feb 14;9(2):e1003253. doi: 10.1371/journal.pgen.1003253 (PMC3573097; doi:10.1371/journal.pgen.1003253)
Supplement: Table S7 — Overlap with related RNAi screens in Drosophila and human systems. Novel modifier genes not previously implicated in glioblastoma are highlighted in green (suppressors) and red (enhancers). *Drosophila genes that did not emerge from the annotated RNAi screens, but that have well established roles in RTK and PI3K signaling and/or cell proliferation and survival in vivo. (XLS) [file pgen.1003253.s025.xls]

## Sheet: Sheet1
Table S7: Overlap with related RNAi screens in Drosophila and human systems
Table legend: Novel modifier genes not previously implicated in Glioblastoma are highlighted in green (suppressors) and red (enhancers). *Drosophila genes that did not emerge from the annotated RNAi screens, but that have well established roles in RTK and PI3K signaling and/or cell proliferation and survival in vivo.
kinase name	CG number	human orthologs	dEGFRλ; dp110CAAX	hits in cell-based Drosophila RNAi screens	hits in GBM genomic studies, known genetic mutations, and GBM cell-based RNAi screens
For	CG10033	PRKG1 , PRKG2	SS	cell cycle kinome screen (Bettencourt-Dias et al., 2004)
Egfr*	CG10079	EGFR, ERBB2, ERBB3, ERBB4	SS		EGFR: established gliomagenic gene (Furnari et al., 2007)
S6K	CG10539	RPS6KB1, RPS6KB2	SS	MAPK screen (Friedman and Perrimon, 2006), cell cycle kinome screen (Bettencourt-Dias et al., 2004), cell cycle screen (Bjorklund et al., 2006)	established genes in gliomagenic signaling pathways (Furnari et al., 2007)
Cdk8	CG10572	CDK8	WS	cell cycle screen (Bjorklund et al., 2006)	hit in an shRNA screen on GBM cell lines U87MG and LN229 (Wiedemeyer et al., 2010)
Eip63E	CG10579	PFTK1, PFTK2	S	cell cycle kinome screen (Bettencourt-Dias et al., 2004), cell cycle screen (Bjorklund et al., 2006)	PFTK1: hit in a GBM stem cell RNAi screen (Wurdak et al., 2010)
Madm	CG1098	NRBP1, NRBP2	S
CG11221	CG11221	SBK1, SBK2, NUAK1	S
Hippo	CG11228	MST1, MST2	E	cell cycle kinome screen (Bettencourt-Dias et al., 2004)	hippo pathway components function in aggressive glioblastoma (Bhat et al., 2011)
CG11660	CG11660	RIOK1	SS
CG11859	CG11859	RIOK2	SS
Warts	CG12072	LATS1, LATS2	E	cell cycle kinome screen (Bettencourt-Dias et al., 2004), growth and viability screen (Boutros et al., 2004)	hippo pathway components function in aggressive glioblastoma (Bhat et al., 2011)
Rolled	CG12559	ERK1, ERK2	SS	MAPK screen (Friedman and Perrimon, 2006)	established gene in gliomagenic signaling pathways (Furnari et al., 2007)
Tkv	CG14026	ACVRL1, ACVR1, ACVR1B, ACVR1C, BMPR1A, BMPR1B, TGFBR1	S	cell cycle kinome screen (Bettencourt-Dias et al., 2004)	GBM stem cell RNAi screen (Wurdak et al., 2010), U87 LN229 shRNA screen (Wiedemeyer et al., 2010),
Tao-1	CG14217	TAOK1, TAOK2, TAOK3	E	MAPK screen (Friedman and Perrimon, 2006)
Ack	CG14992	TNK1, TNK2	S	cell cycle kinome screen ((Bettencourt-Dias et al., 2004)
Dsor	CG15793	MAP2K1, MAP2K2	SS	MAPK screen (Friedman and Perrimon, 2006)	established gene in gliomagenic signaling pathways (Furnari et al., 2007)
Taf1	CG17603	TAF1, TAF1L	SS	MAPK screen (Friedman and Perrimon, 2006), cell cycle kinome screen (Bettencourt-Dias et al., 2004)
InR	CG18402	IGF1R, INSR, INSRR	S	MAPK screen (Friedman and Perrimon, 2006), cell cycle kinome screen (Bettencourt-Dias et al., 2004)	established gene in gliomagenic signaling pathways (Furnari et al., 2007)
Sax	CG1891	ACVRL1, ACVR1, ACVR1B, ACVR1C, BMPR1A, BMPR1B, TGFBR1	WS	cell cycle screen (Bjorklund et al., 2006)	GBM stem cell RNAi screen (Wurdak et al., 2010), hit in an shRNA screen on GBM cell lines U87MG and LN229 (Wiedemeyer et al., 2010, established gliomagenic signaling pathway (eg. Ikushima et al. 2009)
CK1alpha	CG2028	CSNK1A1	SS	cell cycle kinome screen (Bettencourt-Dias et al., 2004), cell cycle screen (Bjorklund et al., 2006)
Phl/Raf	CG2845	ARAF, BRAF, RAF1	SS	MAPK screen (Friedman and Perrimon, 2006)	established gene in gliomagenic signaling pathways (Furnari et al., 2007)
Ksr	CG2899	KSR1, KSR2	SS	MAPK screen (Friedman and Perrimon, 2006)	KSR2: hit in an shRNA screen on GBM cell lines U87MG and LN229 (Wiedemeyer et al., 2010), established gene in gliomagenic signaling pathways (Furnari et al., 2007)
Drak	CG32666	STK17A/DRAK1, STK17B/DRAK2	S
Smg1	CG32743	SMG1	E		hit in a GBM stem cell RNAi screen (Wurdak et al., 2010)
Cdk7	CG3319	CDK7	SS	genome-wide cell-cycle screen (Bjorklund et al., 2006)
Nipped-A	CG33554	TRAPP	S	MAPK screen (Friedman and Perrimon, 2006)	hit in a GBM stem cell RNAi screen (Wurdak et al., 2010)
Tlk	CG34412	TLK1, TLK2	SS	MAPK screen (Friedman and Perrimon, 2006), cell cycle kinome screen (Bettencourt-Dias et al., 2004)
Akt1	CG4006	AKT1, AKT2, AKT3	SS	MAPK screen (Friedman and Perrimon, 2006), cell cycle screen (Bjorklund et al., 2006)	established gliomagenic gene (Furnari et al., 2007)
dp110* (PI3K92E)	CG4141	PIK3CA (p110alpha), PIK3CB (p110beta), PIK3CD (p110delta), PIK3CG (p110gamma)	SS		established gliomagenic gene (Furnari et al., 2007)
CG42366	CG42366	MAK	SS	cell cycle screen (Bjorklund et al., 2006)
Pitslre	CG4268	CDK11B, CDK11A	E	cell cycle screen (Bjorklund et al., 2006)
Cdk4	CG5072	CDK4, CDK6	WS	MAPK screen (Friedman and Perrimon, 2006), cell cycle kinome screen (Bettencourt-Dias et al., 2004), cell cycle screen (Bjorklund et al., 2006), growth and viability screen (Boutros et al., 2004)	established gene in gliomagenic signaling pathways (Furnari et al., 2007)
Tor	CG5092	MTOR	SS	MAPK screen (Friedman and Perrimon, 2006), cell cycle kinome screen (Bettencourt-Dias et al., 2004), cell cycle screen (Bjorklund et al., 2006),	established gene in gliomagenic signaling pathways (Furnari et al., 2007)
Cdk9	CG5179	CDK9	SS	MAPK screen (Friedman and Perrimon, 2006), cell cycle kinome screen (Bettencourt-Dias et al., 2004), cell cycle screen (Bjorklund et al., 2006)
Cdc2	CG5363	CDK1	S	MAPK screen (Friedman and Perrimon, 2006), cell cycle kinome screen (Bettencourt-Dias et al., 2004), cell cycle screen (Bjorklund et al., 2006)	established gene in gliomagenic signaling pathways (Furnari et al., 2007)
JIL-1	CG6297	RPS6KA5, RPS6KA4	WS	MAPK screen (Friedman and Perrimon, 2006), cell cycle kinome screen (Bettencourt-Dias et al., 2004)	RPS6KA4: hit in a GBM stem cell RNAi screen (Wurdak et al., 2010)
CG6498	CG6498	MAST1, MAST2, MAST4, MAST3	E	MAPK screen (Friedman and Perrimon, 2006), cell cycle kinome screen (Bettencourt-Dias et al., 2004)	MAST3: hit in a GBM stem cell RNAi screen (Wurdak et al., 2010)
Ial (auroraB)	CG6620	AURKB, AURKA	S	cell cycle kinome screen (Bettencourt-Dias et al., 2004), cell cycle screen (Bjorklund et al., 2006)	AURKB: expressed in aggressive GBM (Zeng et al., 2007)
Cdk12	CG7597	CDK12	SS	MAPK screen (Friedman and Perrimon, 2006), cell cycle kinome screen (Bettencourt-Dias et al., 2004), cell cycle screen (Bjorklund et al., 2006)
Fray	CG7693	STK39/SPAK, OXSR1	S	cell cycle kinome screen (Bettencourt-Dias et al., 2004)	OXSR1, STK39: hit in a GBM stem cell RNAi screen (Wurdak et al., 2010)
Mnb	CG7826	DYRK1A, DYRK1B	WS	cell cycle kinome screen (Bettencourt-Dias et al., 2004)	DYRK1A: hit in a GBM stem cell RNAi screen (Wurdak et al., 2010)
Src42A	CG7873	SRC, YES, FYN, LYN, HCK, LCK	SS	MAPK screen (Friedman and Perrimon, 2006)	LCK: hit in an shRNA screen on GBM cell lines U87MG and LN229 (Wiedemeyer et al., 2010), FYN: hit in a GBM stem cell RNAi screen (Wurdak et al., 2010), established gene in gliomagenic signaling pathways (Furnari et al., 2007)
Punt*	CG7904	ACVR2A, ACVR2B, BMPR2, AMHR2, TGFBR2	S		established gliomagenic signaling pathway (eg. Ikushima et al., 2009)
Pvr	CG8222	PDGFRalpha, PDGFRbeta, KDR, FLT4, FLT1	S	MAPK screen (Friedman and Perrimon, 2006), cell cycle screen (Bjorklund et al., 2006), growth and viability screen (Boutros et al., 2004)	PDGFRalpha: established gliomagenic gene (Furnari et al., 2007), GBM stem cell RNAi screen (Wurdak et al., 2010)
CG8878	CG8878	VRK1, VRK2	SS	MAPK screen (Friedman and Perrimon, 2006)	VRK2: hit in an shRNA screen on GBM cell lines U87MG and LN229 (Wiedemeyer et al., 2010)
References
Bettencourt-Dias, M., Giet, R., Sinka, R., Mazumdar, A., Lock, W.G., Balloux, F., Zafiropoulos, P.J., Yamaguchi, S., Winter, S., Carthew, R.W., et al. (2004). Genome-wide survey of protein kinases required for cell cycle progression. Nature 432, 980-987.
Bhat K.P., Salazar K.L., Balasubramaniyan V., Wani K., Heathcock L., Hollingsworth F., James J.D., Gumin J., Diefes K.L., Kim S.H., Turski A., Azodi Y., Yang Y., Doucette T., Colman H., Sulman E.P., Lang F.F., Rao G., Copray S., Vaillant B.D., Aldape K.D. (2011) The transcriptional coactivator TAZ regulates mesenchymal differentiation in malignant glioma. Genes Dev 25, 2594-609.
Bjorklund, M., Taipale, M., Varjosalo, M., Saharinen, J., Lahdenpera, J., and Taipale, J. (2006). Identification of pathways regulating cell size and cell-cycle progression by RNAi. Nature 439, 1009-1013.
Boutros, M., Kiger, A.A., Armknecht, S., Kerr, K., Hild, M., Koch, B., Haas, S.A., Paro, R., and Perrimon, N. (2004). Genome-wide RNAi analysis of growth and viability in Drosophila cells. Science 303, 832-835.
Furnari, F.B., Fenton, T., Bachoo, R.M., Mukasa, A., Stommel, J.M., Stegh, A., Hahn, W.C., Ligon, K.L., Louis, D.N., Brennan, C., et al. (2007). Malignant astrocytic glioma: genetics, biology, and paths to treatment. Genes Dev 21, 2683-2710.
Friedman, A., and Perrimon, N. (2006). A functional RNAi screen for regulators of receptor tyrosine kinase and ERK signalling. Nature 444, 230-234.
Ikushima H., Todo T., Ino Y., Takahashi M., Miyazawa K., Miyazono K., (2009). Autocrine TGF-beta signaling maintains tumorigenicity of glioma-initiating cells through Sry-related HMG-box factors. Cell Stem Cell 5, 504-14
Wiedemeyer, W.R., Dunn, I.F., Quayle, S.N., Zhang, J., Chheda, M.G., Dunn, G.P., Zhuang, L., Rosenbluh, J., Chen, S., Xiao, Y., et al. (2010). Pattern of retinoblastoma pathway inactivation dictates response to CDK4/6 inhibition in GBM. Proc Natl Acad Sci U S A 107, 11501-11506.
Wurdak, H., Zhu, S., Romero, A., Lorger, M., Watson, J., Chiang, C.Y., Zhang, J., Natu, V.S., Lairson, L.L., Walker, J.R., et al. (2010). An RNAi screen identifies TRRAP as a regulator of brain tumor-initiating cell differentiation. Cell Stem Cell 6, 37-47.
Zeng, W.F., Navaratne, K., Prayson, R.A., Weil, R.J. (2007). Aurora B expression correlated with aggressive behaviour in glioblastoma multiforme. J Clin Pathol 60, 218-21.
