# Supplementary material for: A Kinome-Wide RNAi Screen in Drosophila Glia Reveals That the RIO Kinases Mediate Cell Proliferation and Survival through TORC2-Akt Signaling in Glioblastoma
Source: PLoS Genet. 2013 Feb 14;9(2):e1003253. doi: 10.1371/journal.pgen.1003253 (PMC3573097; doi:10.1371/journal.pgen.1003253)
Supplement: Table S9 — TCGA Microarray data for human orthologs of novel modifiers. Each value is AgilentG4502A_07 log2 tumor/normal ratio taken from TCGA profiling, found at http://tcga-portal.nci.nih.gov/tcga-portal/AnomalySearch.jsp. Significant overexpression of 3-fold or more (>1.5) is noted in pink. Significantly decreased expression is noted in blue. Average expression for each gene for all samples is noted at the base of the table. Average expression with standard deviation for each gene for EGFR-overexpressors is noted at the base of the table. (XLSX) [file pgen.1003253.s027.xlsx]

## Sheet: Sheet1
Table S9: TCGA Microarray data for human orthologs of novel modifiers, log2 tumor/normal ratio
Table Legend: Each value is AgilentG4502A_07 log2 tumor/normal ratio taken from TCGA profiling,found at http://tcga-portal.nci.nih.gov/tcga-portal/AnomalySearch.jsp. Significant overexpression of 3-fold or more (>1.5) is noted in pink. Significantly decreased expression is noted in blue. Average expression for each gene for all samples is noted at the base of the table. Average expression with st…
Participant	EGFR	PTEN	CDK7	CDK9	CDK11A	CSNK1A1	NRBP1	NRBP2	NUAK1	PRKG1	PRKG2	RIOK1	RIOK2	SBK1	STK17A	STK17B	TAF1	TAF1L	TAOK1	TAOK2	TAOK3	TLK1	TLK2	TNK2
TCGA-02-0001	1.738	-0.578	0.063	-0.454	0.55	-0.017	1.132	-1.31	-1.931	-0.751	-0.57	0.159	0.309	-0.614	2.289	2.229	-0.032	-0.24	-1.308	0	0.093	0.553	-0.128	-0.727
TCGA-02-0003	5.33	-0.99	0.373	-0.723	-0.039	0.425	0.192	-0.529	-1.703	-0.631	-0.118	0.733	0.735	-0.03	1.464	2.035	0.041	-0.033	-0.841	-0.311	0.568	0.008	0.079	-0.15
TCGA-02-0004	3.056	-1.622	-0.464	-0.262	1.047	0.479	1.444	-1.06	-1.709	-0.036	-0.198	0.608	1.123	-0.892	1.42	3.314	-0.06	0.122	-1.315	0.028	-0.292	0.082	-0.031	-1.461
TCGA-02-0006	1.486	-1.54	0.072	-0.67	-0.062	0.386	0.397	-1.112	-2.322	-0.432	-0.469	0.294	0.296	-0.246	1.635	1.753	0.034	0.194	-0.794	-0.208	-0.582	-0.198	-0.362	-0.436
TCGA-02-0007	2.5	-1.165	0.402	-0.825	0.156	0.376	0.623	-0.038	-2.364	-0.582	-0.487	0.09	0.376	-0.24	0.526	1.305	0.461	0.388	-1.106	0.232	-0.239	-0.636	-0.242	-0.894
TCGA-02-0009	6.704	-0.737	-0.382	0.073	0.73	0.42	0.802	0.463	-2.557	-0.912	-0.642	0.272	0.139	-0.321	1.85	1.548	0.775	0.828	-0.371	-0.035	0.772	0.399	0.127	-0.457
TCGA-02-0010	-0.457	-1.243	-0.067	-0.262	0.926	0.234	0.206	-0.41	-2.308	-0.754	-0.598	1.329	-0.575	0.076	1.331	0.894	0.824	0.83	-0.573	0.184	-0.929	-0.012	0.47	-0.49
TCGA-02-0011	1.464	-0.649	-0.995	0.077	0.527	-0.664	0.551	-0.268	-2.281	-0.7	-0.274	0.813	-0.802	-0.03	0.977	1.841	0.337	0.803	-0.234	-0.08	-0.084	-0.848	0.2	0.015
TCGA-02-0014	0.251	-0.489	-0.369	0	1.006	0.345	0.522	-1.68	-1.878	-0.819	0.055	1.364	1.081	0.496	0.012	1.169	0.769	0.742	-0.531	-0.417	-0.177	-0.55	0.807	-0.55
TCGA-02-0015	1.435	-1.108	0.416	-0.174	0.252	0.46	0.775	-0.957	-2.114	-0.642	-0.083	0.758	0.714	-0.398	2.248	1.417	0.168	0.182	-0.783	0.187	-0.737	0.292	0.24	-1.414
TCGA-02-0016	4.785	-0.808	0.014	-0.613	0.474	0.107	0.517	0.562	-2.503	-0.88	-0.673	0.326	0.594	-0.489	1.709	0.74	0.449	0.412	-1.272	0.576	1.037	0.849	0.288	-0.668
TCGA-02-0021	5.849	-0.43	-0.376	-0.14	0.515	0.279	0.567	-0.628	-2.789	-0.329	-0.602	0.252	0.202	-0.422	1.624	1.112	0.339	0.726	-0.805	-0.063	-0.009	-0.174	0.146	-1.193
TCGA-02-0023	5.053	-1.164	0.186	-0.035	-0.302	0.322	-0.663	-0.217	-2.081	-0.571	-0.262	-0.225	0.229	-0.442	1.159	1.62	0.191	-0.057	-0.221	-0.754	-0.112	-0.13	-0.176	-0.612
TCGA-02-0024	-0.879	-0.39	-0.266	-0.154	0.119	0.151	0.801	-1.469	-2.066	-0.517	-0.307	0.525	0.069	0.343	1.364	-0.011	0.539	0.49	-0.224	-0.07	-0.903	-0.876	0.312	-0.096
TCGA-02-0025	1.037	-0.372	-0.574	-0.204	-0.788	0.392	-0.454	-0.667	-1.31	-0.313	-0.149	-0.086	0.513	-0.284	1.16	2.001	0.078	0.118	-1.067	-0.796	-1.077	-0.942	-0.234	-0.567
TCGA-02-0026	1.297	-1.075	-0.214	-0.186	0.29	-0.365	-0.301	0.33	-2.211	-0.738	-0.38	0.113	0.424	0.406	0.588	1.537	-0.107	0.044	-1.337	-0.159	0.052	-0.847	0.11	-0.321
TCGA-02-0027	-0.463	-0.553	-0.254	0.164	0.343	0.469	0.425	0.443	-2.028	-0.842	-0.47	0.37	0.329	0.083	2.337	1.2	0.4	0.387	-0.67	0.099	0.489	-0.256	0.302	-0.337
TCGA-02-0028	-0.014	-0.045	0.411	-0.512	-0.192	0.922	0.489	0.21	-2.088	-0.736	-0.903	0.49	0.61	-0.316	2.199	-0.263	0.358	0.34	-1.279	0.462	-0.599	0.441	0.07	-0.556
TCGA-02-0033	0.447	-0.842	0.497	-0.408	-0.019	0.572	0.028	-0.862	-1.927	-0.57	-0.473	0.085	1.043	-0.542	2.128	2.488	0.166	0.548	-1.121	-0.575	-1.135	-0.337	-0.336	-0.313
TCGA-02-0034	1.699	-1.941	0.064	-0.093	0.264	0.156	1.453	-1.087	-1.762	-0.626	-0.39	0.145	0.686	-0.466	1.387	2.611	0.075	-0.19	-1.01	0.335	-0.771	-0.43	0.021	-0.627
TCGA-02-0037	1.563	-0.188	0.281	-0.508	1.061	0.256	0.781	0.279	-2.265	-0.522	-0.713	0.052	0.186	-0.554	1.961	2.437	0.173	0.536	-1.186	-0.024	-0.761	0.261	0.128	-0.833
TCGA-02-0038	6.358	-0.805	0.211	-0.686	-0.072	0.151	0.289	-0.381	-2.52	-0.14	-0.571	-0.024	0.347	-0.345	1.549	1.707	0.16	0.116	-0.536	-0.6	-0.424	-0.29	-0.421	-0.217
TCGA-02-0039	1.34	-1.966	0.066	-0.128	-0.131	0.414	0.287	-0.925	-2.178	-0.468	-0.454	-0.613	0.51	-0.268	1.511	1.348	-0.3	0.375	-1.273	-0.623	-0.309	-0.471	-0.09	-0.703
TCGA-02-0043	0.875	-3.057	0.312	0.002	1.309	0.61	0.92	0.138	-2.26	-0.881	-0.288	0.523	0.408	-0.373	2.068	0.684	1.277	1.026	0.072	0.17	-0.658	0.566	0.447	-0.193
TCGA-02-0046	4.94	-0.91	0.424	-0.73	0.183	0.73	0.024	-0.353	-2.04	-0.737	-0.213	0.784	0.946	0.046	1.893	1.825	0.173	0.15	-0.425	-0.199	0.656	0.31	-0.156	0.095
TCGA-02-0047	-0.025	0.335	0.035	-0.521	0.121	0.194	0.806	-0.3	-2.389	-0.425	-0.351	-0.072	0.219	-0.23	1.225	2.027	0.022	-0.185	-0.738	-0.088	-0.335	-0.401	0.182	-0.184
TCGA-02-0048	6.543	0.147	-0.506	-0.698	0.916	1.147	0.625	-0.361	-2.559	-0.744	-0.394	0.565	1.344	0.608	0.908	1.303	0.143	0.306	-1.105	0.398	0.506	-0.074	-0.124	-0.709
TCGA-02-0051	1.5	-0.803	0.956	-0.448	-0.365	1.03	0.391	-2.024	-2.271	-0.499	-0.341	0.393	1.383	-0.782	2.417	2.452	0.154	-0.03	-0.992	-0.786	-0.506	-0.002	-0.082	-1.843
TCGA-02-0052	-0.34	-0.403	0.081	-0.699	0.162	-0.296	0.464	-1.132	-2.652	-0.553	-0.393	0.273	0.573	-0.066	1.882	2.673	-0.496	0.503	-2.351	-0.326	-1.436	-0.447	-0.249	-0.61
TCGA-02-0054	3.14	0.09	0.482	-0.543	0.405	0.335	0.833	-1.691	-1.715	-0.338	-0.087	0.062	1.431	-0.57	1.774	2.72	0.643	0.544	-1.049	-0.479	0.34	-0.152	-0.146	-1
TCGA-02-0055	0.5	-0.581	0.636	-0.489	-0.097	0.216	0.497	-0.986	-2.117	-0.435	-0.13	0.772	0.695	-0.459	2.35	3.74	-0.064	0.208	-2.005	-0.827	-1.157	-0.383	-0.14	-0.833
TCGA-02-0057	1.83	-0.76	0.094	-0.538	0.381	0.227	0.049	-0.104	-1.973	-0.497	-0.473	-0.136	0.688	-0.594	1.046	1.469	0.415	0.248	-0.4	-0.036	-0.123	-0.09	-0.001	-0.159
TCGA-02-0058	2.163	-0.037	-0.123	0.09	1.129	0.276	0.42	-0.212	-1.93	-0.736	-0.74	-0.16	0.249	-0.464	0.935	3.462	-0.199	0.553	-1.574	0.493	0.291	0.015	-0.306	-0.442
TCGA-02-0059	0.611	-1.308	0.182	-0.163	0.377	0.378	0.608	-1.676	-1.85	-0.427	-0.28	0.832	0.76	-0.661	1.396	2.133	0.034	0.039	-1.062	-0.202	-0.771	0.054	0.05	-1.377
TCGA-02-0060	0.573	-0.828	0.064	-0.726	-0.012	0.194	0.067	-0.294	-1.754	-0.608	-0.294	0.341	0.211	-0.415	0.879	1.102	0.413	-0.033	-0.812	-0.029	0.23	-0.703	0.03	1.01
TCGA-02-0064	4.49	-0.07	0.078	0.093	1.286	0.505	0.825	-0.276	-2.304	0.202	-0.507	0.323	0.401	-0.656	1.209	1.516	0.71	0.538	0.974	0.122	-0.406	-0.032	0.376	-0.455
TCGA-02-0068	5.406	-0.768	0.177	-0.085	0.345	0.252	0.58	-0.597	-2.09	-0.606	-0.184	0.094	0.635	-0.621	0.883	1.337	-0.302	0.082	-1.184	-0.005	-0.414	-0.038	-0.076	-1.131
TCGA-02-0069	0.9	-0.19	-0.489	-0.137	0.495	0.241	0.803	-0.592	-2.622	-0.498	-0.376	1.652	0.06	0.536	0.211	1.247	0.311	0.416	0.575	0.093	0.361	-0.707	0.82	0.064
TCGA-02-0070	2.251	-0.749	0.211	-0.413	-0.159	0.607	-0.191	0.06	-1.496	-0.612	-0.269	0.131	0.67	-0.564	1.961	1.825	0.106	-0.004	-0.394	-0.671	0.544	-0.285	-0.073	-0.436
TCGA-02-0071	4.197	-0.72	-0.059	-0.856	0.678	0.541	0.539	-0.274	-2.296	-0.528	-0.172	0.228	0.487	-0.289	1.904	1.512	0.125	0.282	-0.983	0.042	0.303	0.184	0.004	-0.508
TCGA-02-0074	-0.299	-0.549	-0.064	-0.214	0.932	0.588	0.612	0.578	-2.002	-0.387	-0.342	0.97	0.432	-0.266	0.893	0.797	1.074	0.57	0.131	-0.314	0.184	-0.595	0.403	0.569
TCGA-02-0075	1.079	-0.342	0.158	-0.011	1.195	0.735	0.91	0.471	-2.328	-0.382	0.086	0.934	0.859	-0.566	1.97	1.366	1.545	1.266	0.201	-0.049	-0.819	0.306	0.339	-0.801
TCGA-02-0079	2.143	-0.928	-0.171	0.244	0.081	0.614	0.513	0.001	-1.813	-0.109	-0.503	-0.208	0.75	-0.587	1.166	3.177	-0.015	-0.286	0.432	0.179	-1.205	-0.062	-0.089	-0.698
TCGA-02-0080	2.165	-0.459	-0.279	0.282	0.398	0.17	-0.242	0.717	-2.993	-0.613	-0.38	0.381	0.295	0.013	-0.257	2.826	0.912	0.8	0.428	-0.096	0.255	-0.737	0.539	0.967
TCGA-02-0083	4.893	-1.03	0.21	-0.316	0.024	0.327	0.979	-0.598	-2.719	-0.543	-0.673	0.534	0.586	-0.146	2.188	2.236	0.149	0.6	-0.679	-0.314	-1.27	0.577	0.103	-0.819
TCGA-02-0084	1.099	-1.059	-0.811	0.603	0.242	0.293	0.379	0.018	-2.35	-0.484	-0.899	-0.428	0.11	0.063	0.716	2.222	0.473	-0.072	1.367	0.2	-0.352	-0.118	0.555	0.006
TCGA-02-0085	0.112	-0.637	-0.573	-0.062	0.32	0.057	0.532	0.066	-1.19	-0.106	-0.508	0.035	-0.045	-0.221	0.853	2.022	0.197	0.51	-0.391	-0.329	-0.785	-0.423	0.074	-0.071
TCGA-02-0086	0.18	-0.321	0.108	-0.061	-0.198	0.56	1.032	-0.58	-2.176	-0.22	-0.255	-0.258	0.667	-0.384	3.017	1.306	0.809	1.068	-0.328	0.59	-0.985	0.234	0.066	-0.207
TCGA-02-0087	1.096	-0.239	-1.081	-0.364	-0.037	0.783	0.392	0.569	-2.614	-0.811	-0.328	0.08	1.431	0.842	2.016	1.689	-1.154	0.819	-2.543	-0.256	0.098	-0.753	-0.461	0.003
TCGA-02-0089	4.227	-0.816	0.02	-0.219	0.492	0.051	0.351	-0.435	-2.455	-0.589	-0.565	0.234	0.496	-0.173	1.54	2.321	0.353	0.68	-0.562	-0.497	-0.492	-0.081	-0.355	-0.554
TCGA-02-0099	0.43	-1.004	0.225	0.127	0.571	0.158	0.863	-0.694	-2.282	0.045	-0.464	0.708	0.491	-0.299	0.983	1.874	0.097	0.648	-0.604	0.025	-0.844	-0.361	0.142	-0.981
TCGA-02-0102	5.685	-0.521	-0.022	-0.37	0.941	0.523	1.18	0.042	-3.009	-0.01	-0.698	0.801	-0.063	-0.121	1.354	1.221	1.394	1.01	-0.043	0.296	-0.286	0.37	0.364	-0.638
TCGA-02-0104	0.336	-1.594	-0.33	-0.536	-0.638	-0.35	-0.597	-0.025	-1.326	-0.026	-0.276	0.163	0.968	0.066	1.315	2.259	-0.834	-0.49	-1.448	-1.209	-1.836	-0.187	-0.037	-0.85
TCGA-02-0106	5.329	-0.75	0.331	0.057	0.532	0.344	0.443	-1.147	-2.401	-0.66	-0.274	0.966	0.749	-0.768	2.73	2.139	0.22	0.04	-0.656	0.06	-0.415	0.986	-0.144	-1.308
TCGA-02-0107	0.342	-0.3	-0.186	-0.276	0.411	0.296	0.818	-0.457	-2.361	0.152	-0.331	0.18	0.306	-0.401	1.124	2.523	0.38	0.538	-0.775	-0.27	-0.718	-0.286	-0.018	-0.851
TCGA-02-0111	0.616	-0.778	-0.025	-0.265	0.241	0.372	0.455	-1.29	-1.838	0.004	0.269	0.374	0.432	-0.677	2.168	1.508	0.08	0.258	0.372	-0.806	-0.545	-0.573	-0.378	-1.166
TCGA-02-0113	1.248	-1.72	0.219	-0.55	0.542	0.194	1.245	-0.792	-2.948	-0.182	-0.251	-0.258	0.588	-0.132	2.866	3.036	1.002	1.101	-0.504	0.514	-0.788	0.74	-0.284	-0.344
TCGA-02-0114	1.715	-0.443	0.277	0.063	0.337	0.113	1.08	-0.546	-1.685	-0.396	-0.305	0.918	0.486	0.107	1.332	0.714	0.391	0.726	-0.335	0.05	-0.998	-0.314	0.348	0.135
TCGA-02-0115	1.37	-0.323	0.123	-0.394	-0.334	0.088	0.567	-0.968	-2.13	-0.202	-0.455	-0.189	0.641	-0.483	2.011	2.377	0.071	0.455	-1.078	-0.158	-0.466	0.236	-0.23	-0.691
TCGA-02-0116	5.683	-0.503	0.021	-0.049	1.301	0.202	1.262	0.245	-2.586	-0.221	-0.367	0.362	0.037	-0.344	1.667	0.541	1.339	1.002	0.564	0.687	0.15	-0.008	0.314	0.222
TCGA-02-0258	2.296	-1.419	-0.407	-0.058	0.99	0.272	0.962	0.396	-2.792	-0.605	-0.708	0.369	0.28	0.752	-0.148	2.588	0.497	0.175	-0.002	0.51	0.829	-1.341	0.146	0.508
TCGA-02-0260	4.67	-1.821	-0.228	0.055	0.65	0.402	0.619	0.303	-1.768	-0.641	2.226	0.069	0.069	0.102	0.551	0.284	0.19	0.209	-0.147	0.353	0.452	-0.858	0.144	0.116
TCGA-02-0266	-0.026	-1.367	-0.082	0.299	0.323	-0.273	0.294	-2.078	-1.717	0.051	-1.502	0.187	0.234	-0.36	1.808	1.82	0.704	0.64	-0.722	-0.451	-0.875	-1.052	-0.142	-0.852
TCGA-02-0269	5.254	-1.36	-0.477	0.21	0.837	0.411	0.556	0.765	-2.503	-0.569	-0.148	0.126	0.183	-0.049	1.509	0.251	0.448	0.466	0.012	0.394	1.024	-0.579	-0.069	-0.108
TCGA-02-0271	0.894	-0.23	0.004	-0.282	0.665	-0.393	0.603	-1.633	-1.645	0.391	-0.266	0.39	0.237	-0.175	2.078	1.399	1.277	0.78	0.534	0.27	0.135	-0.453	0.024	-1.277
TCGA-02-0281	-0.753	-1.796	-0.293	-0.106	0.511	0.526	0.627	0.167	-1.979	-0.534	-1.219	0.684	0.374	0.125	1.357	0.644	0.188	-0.027	0.256	0.17	-0.209	-0.629	0.517	-0.128
TCGA-02-0285	3.379	-0.948	-0.079	0.212	0.562	0.321	0.134	-0.779	-2.453	-0.394	-0.474	0.54	0.199	-0.108	1.458	1.395	0.49	0.527	0.351	-0.4	0.01	-0.367	-0.22	-0.456
TCGA-02-0289	5.489	-0.974	-0.353	-0.122	0.602	0.121	0.457	-0.837	-2.435	-0.505	-0.548	-0.35	0.393	-0.136	1.887	1.687	0.538	0.232	0.095	-0.121	0.573	-0.401	-0.011	-0.442
TCGA-02-0290	4.5	-1.23	0.376	0.18	0.139	0.23	0.609	-1.551	-1.916	-0.134	-0.863	-0.192	0.598	-0.28	1.404	2.107	0.263	0.259	-0.567	-0.245	-1.274	-0.526	0.29	-0.298
TCGA-02-0317	5.044	-1.998	-0.28	-0.001	0.304	0.538	0.063	0.595	-2.736	-0.461	1.467	-0.109	0.483	-0.361	1.963	1.324	-0.423	-0.092	-0.867	-0.232	0.142	-0.354	-0.011	-0.226
TCGA-02-0321	0.725	-1.683	0.058	-0.048	0.337	0.34	0.389	-0.07	-2.206	-0.752	-0.456	0.104	0.13	-0.002	1.361	0.619	0.004	0.214	-0.924	0.137	-0.484	-0.796	0.018	-0.64
TCGA-02-0324	1.488	-1.475	-0.331	0.869	-0.256	-0.068	0.303	-1.93	-2.739	0.16	-0.153	-0.386	0.144	-0.061	1.108	1.806	-0.426	0.878	-0.346	-0.176	-0.351	-0.88	0.27	-0.083
TCGA-02-0325	1.725	-1.115	-0.436	0.726	0.547	-0.219	0.254	0.689	-2.206	-0.472	-0.296	-0.3	-0.154	0.012	0.476	1.035	0.909	0.436	0.778	0.421	0.087	-0.986	0.596	0.302
TCGA-02-0326	-0.53	-1.529	-0.726	1.194	0.334	0.052	0.216	1.273	-0.698	-0.163	-0.574	-0.777	-0.587	-0.355	1.307	0.269	0.107	0.146	1.341	1.146	-0.543	-0.887	0.282	0.43
TCGA-02-0330	3.045	-1.27	-0.376	-0.096	1.074	0.062	1.008	1.162	-2.25	-0.73	-0.713	0.102	0.325	-0.252	0.433	1.812	0.479	0.166	-0.257	0.589	0.48	-0.269	0.179	-0.366
TCGA-02-0332	0.356	-1.486	-0.407	0.263	0.793	-0.032	0.027	-0.95	-1.749	-0.48	-0.02	0.456	0.648	-0.228	0.952	1.086	-0.165	0.366	-1.02	-0.247	-0.378	-0.941	0.355	-0.619
TCGA-02-0333	5.387	-1.564	-0.456	0.269	0.732	0.366	0.627	0.073	-1.949	-0.825	0.476	0.16	0.368	-0.282	1.049	0.867	0.66	0.302	0.185	0.663	0.332	-0.146	-0.01	-0.402
TCGA-02-0337	-0.199	-0.604	-0.383	-0.162	0.354	0.284	0.389	-0.155	-1.419	-0.084	-0.37	-0.082	0.326	-0.173	0.66	1.256	-0.126	0.324	0.09	-0.052	-0.373	-1.292	-0.214	-0.286
TCGA-02-0338	-1.874	-0.545	0.064	-0.986	0.684	0.038	0.598	-1.243	-1.898	-0.467	-0.524	0.91	0.078	0.847	1.435	0.585	0.821	0.547	0.572	0.953	-0.225	-0.465	0.21	-0.582
TCGA-02-0339	-0.794	-0.563	-0.665	-0.616	0.494	0.57	-0.225	0.11	-1.972	-0.28	-0.737	0.437	0.198	0.198	0.928	0.77	0.395	0.142	-0.462	-0.024	0.939	-0.984	0.103	0.572
TCGA-02-0422	5.591	-0.831	0.053	0.05	0.902	0.555	0.853	-0.059	-2.5	-0.593	0.448	0.471	0.566	-0.196	1.563	1.305	0.453	0.387	-0.368	0.194	0.335	0.125	-0.196	-0.402
TCGA-02-0430	5.508	-0.819	-0.028	-0.394	0.72	0.54	0.655	0.222	-2.826	-0.496	-0.664	0.441	0.123	-0.4	2.061	1.018	0.549	0.392	-0.896	-0.152	0.231	0.228	-0.034	-0.462
TCGA-02-0432	3.616	-1.078	-0.179	0.594	0.974	0.275	0.314	-0.586	-2.596	-0.504	-0.176	0.563	0.802	0.298	0.588	2.752	0.66	0.374	0.01	0.217	1.156	-1.036	0.145	0.444
TCGA-02-0439	3.46	-1.878	-0.054	-0.329	0.89	0.178	0.399	0.05	-1.938	-0.748	0.065	-0.08	0.328	0.024	0.914	1.848	-0.068	-0.028	-0.698	0.443	0.437	-0.807	-0.176	-0.425
TCGA-02-0440	0.08	-0.929	-0.024	-0.057	0.652	0.192	0.558	-0.338	-1.718	-0.653	-0.202	0.718	0.293	0.065	1.13	1.404	0.263	0.246	-0.545	-0.17	0.367	-0.717	0.073	-0.515
TCGA-02-0446	-0.109	-0.853	-0.229	-0.262	0.642	0.159	0.493	-0.724	-1.892	-0.727	0.36	0.553	0.337	-0.232	1.453	1.808	-0.024	0.107	-0.947	-0.398	0.082	-0.068	-0.031	-0.602
TCGA-02-0451	4.439	-1.063	-0.592	0.18	0.906	-0.047	0.599	-0.46	-2.143	-0.46	1.039	0.576	-0.224	-0.593	0.959	1.8	0.281	0.094	-0.055	-0.009	-0.102	-0.051	0.003	-1.036
TCGA-02-0456	0.688	-0.479	0.061	-0.24	0.951	0.511	0.851	-1.676	-1.339	-0.53	-0.823	0.501	0.577	-1.249	0.637	2.24	0.326	0.376	-1.066	-0.514	-0.762	-0.154	0.427	-1.24
TCGA-02-2466	0.338	-1.729	0.008	-0.978	0.745	0.205	-0.424	-0.167	-2.866	-0.301	-0.219	1.068	0.407	0.146	0.499	1.875	0.264	-0.09	0.096	-0.892	-0.885	-1.061	0.258	-0.069
TCGA-02-2470	1.301	-1.363	-0.422	-0.776	0.199	0.324	0.4	-0.708	-1.205	-0.317	-0.073	0.05	0.131	-0.6	1.556	1.988	-0.133	-0.374	-0.601	-0.386	-0.38	-0.601	-0.218	-0.077
TCGA-02-2483	0.513	-0.633	-0.516	0.686	-0.238	0.199	-0.168	-0.923	-2.027	-0.152	-0.72	0.962	0.084	0.605	1.278	1.285	-0.002	-0.22	-1.341	-0.96	-0.31	-0.794	0.404	-0.367
TCGA-02-2485	6.238	-0.829	-0.121	0.027	0.952	0.119	-0.396	-0.725	-1.526	0.245	-0.482	0.822	0.065	0.158	0.994	1.57	0.442	0.098	-0.584	-0.73	0.26	0.733	0.012	-0.541
TCGA-02-2486	5.559	-0.942	-0.068	-0.012	0.964	0.176	0.408	-0.39	-2.27	-0.549	0.288	0.195	0.218	-0.627	1.318	1.415	-0.006	-0.128	-0.596	-1.188	-0.266	-0.503	-0.119	-0.411
TCGA-06-0122	4.157	-0.818	0.306	0.011	0.978	0.584	0.951	0.147	-1.982	-0.672	-0.965	0.152	0.134	-0.546	1.37	1.332	1.215	1.172	-0.129	-0.144	-0.362	-0.305	0.078	-0.563
TCGA-06-0124	3.376	-0.479	0.216	-0.355	0.286	0.286	1.328	0.404	-2.274	-0.242	-0.576	-0.007	0.52	-1.062	2.383	1.386	0.943	0.85	-0.439	0.258	-0.731	-0.31	0.256	-0.807
TCGA-06-0125	5.616	-1.216	0.055	-0.608	1.426	0.604	0.877	0.078	-2.4	0.237	-0.534	0.544	0.343	0.22	1.425	1.45	1.806	1.364	1.043	0.268	-0.062	0.183	0.451	-0.123
TCGA-06-0126	5.14	-0.644	-0.178	-0.362	1.132	0.656	0.776	0.279	-2.458	-0.369	-0.639	0.427	-0.12	0.074	1.635	0.272	1.486	1.125	0.755	0.406	0.77	-0.109	0.34	-0.004
TCGA-06-0127	5.301	-1.196	-0.37	0.236	0.534	0.319	0.358	0.877	-1.717	-0.63	1.226	-0.069	-0.674	-0.546	0.987	0.774	0.755	0.234	-0.307	0.203	0.191	-0.165	0.012	-0.203
TCGA-06-0128	0.453	-0.678	-0.26	-0.664	0.756	0.07	1.13	-0.021	-2.622	-0.798	0.201	0.371	-0.248	0.304	1.476	1.422	0.688	0.649	-0.236	0.035	-0.164	-0.206	-0.28	-0.084
TCGA-06-0129	2.49	-0.649	-0.014	0.234	0.741	0.532	0.448	-0.086	-2.26	-0.803	-1.249	0.424	0.711	0.755	0.323	1.778	0.764	0.747	0.506	0.214	0.624	-0.469	0.343	0.587
TCGA-06-0130	0.323	-0.135	0.218	-0.351	0.619	0.534	1.088	-1.077	-1.46	-0.657	-0.942	-0.032	0.868	-0.675	2.725	2.329	0.474	1.136	-1.679	-0.042	-0.453	-0.3	-0.352	-0.484
TCGA-06-0132	4.56	-0.491	-0.522	-0.45	0.311	-0.175	0.069	-0.722	-1.423	-0.42	-0.307	-0.194	0.267	-0.789	1.026	1.434	-0.13	0.47	-0.78	-0.562	-0.162	-0.316	-0.273	-0.858
TCGA-06-0133	5.841	-0.65	0.21	-0.592	0.018	-0.093	0.605	-0.108	-2.552	-0.796	-0.414	-0.166	0.547	-0.646	1.74	3.222	0.154	1.145	-0.706	-0.099	-0.936	-0.759	-0.622	-0.734
TCGA-06-0137	5.632	-1.036	0.64	-0.425	0.501	0.375	0.619	-0.295	-2.03	-0.711	-0.678	0.031	0.089	-0.213	1.538	1.369	0.993	1.124	-0.227	-0.419	-0.846	-0.537	-0.021	-0.662
TCGA-06-0138	2.889	-0.89	0.021	-0.137	-0.582	0.177	-0.227	-0.354	-2.589	0.016	-0.143	0.3	0.006	-0.666	2.432	3.191	-0.318	0.069	-0.289	-0.878	-0.94	0.183	-0.675	-1.099
TCGA-06-0139	-0.295	0.303	-0.142	-0.518	0.092	0.405	0.618	-0.773	-2.129	-0.554	-2.195	0.024	0.699	-0.632	1.429	2.803	0.077	0.926	-0.352	-0.421	-1.065	-0.503	-0.538	-0.948
TCGA-06-0141	1.458	0.13	-0.419	-0.429	0.138	0.792	0.436	0.066	-2.112	0.063	-1.128	-0.297	0.365	-0.615	2.149	2.852	1.305	0.752	1.18	0.064	-0.532	0.281	0.879	-0.604
TCGA-06-0143	5.141	-0.526	0.074	-0.356	0.648	0.522	0.652	0.471	-2.234	-0.21	-0.942	0.558	0.297	-0.094	1.734	1.951	1.428	0.868	1.058	0.25	-0.219	-0.195	0.499	-0.388
TCGA-06-0145	6.142	-0.649	-0.09	-0.468	0.765	0.489	0.706	-0.113	-2.838	-0.548	-0.513	0.309	0.313	-0.426	1.958	1.306	1.09	0.604	0.33	-0.267	-0.13	-0.013	0.065	-1.165
TCGA-06-0146	2.105	-1.255	-0.378	0.094	0.506	0.612	0.055	0.62	-1.931	-0.516	-0.01	0.529	0.538	0.165	0.176	1.566	0.48	0.445	0.181	-0.234	-0.084	-1.148	0.086	0.137
TCGA-06-0147	-0.686	-0.262	0.107	-0.146	0.685	-0.021	0.891	-0.545	-1.515	-0.093	-0.52	0.101	0.618	-0.528	1.131	2.262	1.238	1.444	-0.617	0.079	-0.875	-1.208	0.077	-0.78
TCGA-06-0148	6.182	-0.411	-0.259	-0.226	0.788	0.373	0.562	-0.117	-2.502	0.26	-0.585	0.751	0.283	-0.407	1.627	2.233	2.259	1.318	1.982	0.109	-1.063	0.526	1.208	-0.577
TCGA-06-0149	2.598	-1.991	-0.255	-0.208	0.458	-0.004	0.995	-1.325	-2.485	-0.102	-0.21	0.494	0.51	-0.258	1.022	3.194	0.612	0.346	-0.025	-0.314	-0.498	-0.513	-0.247	-0.796
TCGA-06-0152	5.621	-1.296	-0.155	-0.297	0.211	0.396	-0.05	0.211	-2.386	-0.535	0.052	0.047	-0.432	-0.312	1.03	1.531	0.817	0.476	-1.108	-0.59	-0.438	-0.566	-0.153	-0.334
TCGA-06-0154	4.76	-0.596	0.157	-0.285	0.674	0.506	0.394	-0.243	-2.429	-0.555	-0.361	0.366	0.371	-0.741	1.973	2.62	0.274	0.719	-0.74	-0.881	-0.574	-0.364	0.463	-1.008
TCGA-06-0155	4.034	-0.033	-0.459	-0.178	-0.157	0.753	-0.023	-0.854	-2.298	1.017	-0.685	0.826	0.532	-0.025	1.035	2.306	0.643	0.144	-0.604	-0.667	-0.336	-0.19	0.54	-0.797
TCGA-06-0156	2.064	-1.034	-0.084	0.528	0.781	0.406	0.475	-0.308	-2.212	-0.802	-0.177	1.314	0.295	-0.511	1.254	2.353	0.355	0.566	-0.175	-0.738	-0.211	-0.314	0.095	-0.684
TCGA-06-0157	5.057	-1.142	-0.218	-0.69	0.562	0.205	0.229	-0.686	-2.371	-0.367	-0.19	0.468	0.04	0.016	2.082	1.78	-0.24	-0.037	-0.603	-0.061	0.454	0.602	-0.433	-1.058
TCGA-06-0158	5.054	-0.619	-0.664	-0.278	0.729	0.216	0.537	-0.154	-2.505	-0.533	-0.619	0.504	0.291	-0.576	2.027	1.311	0.654	0.375	-0.521	-0.169	0.144	0.157	0.116	-0.548
TCGA-06-0162	2.121	-2.305	-0.947	-0.286	0.09	-0.51	0.294	-1.036	-2.337	-0.466	-0.894	-0.25	0.054	-0.3	0.588	1.872	-0.97	-0.198	-2.246	-0.984	-0.549	-0.658	-0.89	-0.898
TCGA-06-0164	0.415	-0.494	-0.147	-0.334	-0.04	0.515	0.545	-1.307	-1.686	-0.402	-0.524	0.335	0.507	-0.161	2.048	1.343	-0.324	-0.152	-2.179	-0.399	-0.025	0.078	-0.474	-1.378
TCGA-06-0166	0.32	-0.781	0.093	0.011	0.124	0.12	0.667	-0.971	-2.499	-0.596	-0.205	0.006	0.536	-0.224	2.562	1.39	0.399	0.57	-1.197	-0.197	-0.053	-0.449	0.365	-0.49
TCGA-06-0168	0.971	-0.824	0.169	0.372	0.999	0.202	0.265	-2.064	-1.365	-0.571	0.22	0.195	0.677	-0.738	0.967	2.174	0.78	1.418	-1.195	-0.558	-0.989	-0.037	-0.065	-0.949
TCGA-06-0169	4.616	-1.127	0.343	0.132	0.703	0.178	0.883	-0.048	-2.293	-0.882	0.443	-0.147	-0.195	-1.178	2.514	2.169	1.046	1.205	-0.531	-0.112	-1.063	-0.672	0.364	0.398
TCGA-06-0171	0.797	-0.664	-0.26	-0.358	0.046	0.132	0.111	-1.438	-2.496	-0.685	0.139	-0.08	0.323	-0.456	1.818	2.316	0.072	0.476	-0.85	-0.598	0.049	-0.401	0.238	-0.747
TCGA-06-0173	5.084	-0.938	0.062	-0.64	0.496	0.009	0.568	-1.275	-2.211	-0.106	-0.465	0.659	0.45	-0.114	0.986	1.827	0.126	0.486	0.424	-0.341	-0.439	0.353	0.057	-1.457
TCGA-06-0174	1.381	-0.959	0.021	-0.845	0.599	0.476	0.324	-1.287	-1.728	-0.23	-0.104	0.867	0.633	0.026	1.798	1.657	0.241	0.36	-0.551	-0.295	0.056	0.202	0.117	-0.937
TCGA-06-0175	1.47	-0.703	0.262	-0.168	0.039	0.296	0.463	0.024	-2.122	-0.582	0.26	0.524	0.731	-0.463	1.914	2.435	-0.021	0.028	-0.977	0.016	0.009	0.423	0.03	-1.474
TCGA-06-0176	1.126	-1.424	0.282	-0.212	0.749	0.123	0.655	-1.397	-2.038	-0.64	-0.473	0.688	0.451	-0.664	1.953	2.904	0.832	0.951	-1.907	-0.581	-1.335	-0.624	0.352	-1.326
TCGA-06-0177	-0.466	-1.284	-0.699	-0.545	0.659	0.447	-0.103	-0.504	-1.635	-0.662	0.033	0.943	0.352	0.314	0.021	0.925	-0.08	0.308	-1.407	-0.74	-0.44	-1.461	-0.159	-0.398
TCGA-06-0179	3.561	-0.097	-0.062	-0.414	-0.652	0.071	0.014	-0.593	-1.821	-0.246	-1.112	0.62	0.383	-0.404	1.341	2.095	-0.327	-0.342	-0.245	-0.76	-0.437	-0.258	-0.264	-1.402
TCGA-06-0182	4.507	-1.074	-0.122	-0.751	0.103	0.02	0.519	-1.415	-2.922	-0.285	0.988	0.612	0.428	-0.403	2.295	2.698	-0.056	0.376	-1.501	-0.966	-0.426	0.298	-0.174	-1.16
TCGA-06-0184	2.419	-0.31	-0.46	0.219	0.114	0.491	0.233	-0.279	-2.643	-0.351	-0.874	0.225	0.435	-0.775	1.938	2.793	0.095	0.419	-1.001	-0.019	-0.071	0.904	-0.398	-1.249
TCGA-06-0185	4.141	-1.108	0.039	0.488	1.328	0.433	0.732	-0.501	-2.338	-0.919	0.128	0.315	0.314	-0.581	1.384	1.309	1.163	1.191	-0.905	-0.167	-0.475	0.149	0.125	-1.045
TCGA-06-0187	6.121	-0.563	-0.075	-0.402	1.692	0.761	0.498	-0.724	-2.394	-0.663	-0.441	0.511	0.49	-0.335	1.732	1.838	0.449	0.897	0.266	-0.336	0.127	0.317	-0.086	-0.598
TCGA-06-0188	2.117	-0.051	-0.106	-0.365	0.683	0.062	0.246	-0.1	-2.684	-0.166	-0.271	0.039	0.343	0.05	0.941	2.314	0.149	0.156	0.142	0.008	0.551	-0.368	0.158	0.046
TCGA-06-0189	1.777	-0.153	0.068	-0.085	0.765	0.339	0.105	-1.092	-1.747	-0.504	-0.101	0.505	0.695	-0.574	1.902	3.307	0.52	0.866	-0.897	-0.792	-0.827	-0.326	0.097	-1.124
TCGA-06-0190	1.003	-0.227	0.135	-0.154	0.364	0.509	0.426	-0.283	-2.301	-0.58	-0.522	0.62	0.484	-0.756	2.227	2.521	0.405	0.482	-1.138	-0.486	-0.148	0.149	0.406	-1.142
TCGA-06-0192	1.028	-1.213	-0.393	-0.154	-0.043	0.224	0.057	0.373	-2.222	-0.356	-0.449	-0.264	0.334	-0.75	2.206	1.301	0.356	0.192	-0.826	-0.474	-0.687	-0.545	-0.176	-0.774
TCGA-06-0194	1.491	-0.614	0.001	0.007	0.482	0.388	0.784	-1.084	-2.176	-0.189	-1.078	0.241	0.36	-0.485	2.063	2.55	0.018	0.364	-0.84	-0.211	-0.231	-0.282	-0.376	-0.763
TCGA-06-0195	2.79	-0.605	0.315	-0.577	0.438	-0.066	0.467	-0.946	-1.802	-0.649	-0.354	0.371	0.578	-0.422	1.044	2.149	0.244	0.547	-1.282	-0.196	-0.594	0.48	0.203	-0.925
TCGA-06-0197	1.171	-0.627	0.315	-0.157	0.561	0.071	0.029	-1.579	-2.603	-0.615	-0.395	0.718	0.426	-0.682	2.204	2.818	0.387	0.602	-1.219	-0.769	-0.686	0.534	0.183	-1.414
TCGA-06-0201	1.361	-0.735	0.337	-0.339	1.58	-0.209	0.628	-1.24	-2.981	-0.866	-0.479	0.535	-0.175	-0.661	1.13	1.954	0.819	0.672	-2.249	0.228	-1.449	-0.007	0.271	-1.22
TCGA-06-0206	0.102	-0.963	-0.034	0.03	0.126	0.438	1.075	-2.408	-2.084	-0.408	-0.202	0.306	1.257	-0.506	3.018	3.63	0.877	1.016	-1.721	-0.775	-1.262	-0.718	0.38	-0.925
TCGA-06-0208	6.564	-0.126	-0.281	-0.663	0.73	0.743	0.171	0.236	-1.962	-0.864	-0.508	0.501	0.065	-0.526	1.938	2.551	0.191	0.312	-0.723	-0.158	0.937	0.775	-0.176	-0.096
TCGA-06-0209	5.041	-0.915	0.161	-0.328	0.085	0.477	0.304	-0.468	-2.283	-0.66	0.25	-0.014	0.575	-1.065	1.287	2.754	0.566	0.898	-0.794	-0.281	-0.79	-0.757	0.1	-0.702
TCGA-06-0210	1.158	-0.641	-0.005	-0.927	0.933	0.655	0.787	-0.254	-2.317	-0.312	-0.763	0.683	0.477	-0.518	2.072	1.972	-0.008	0.742	0.046	-0.487	-0.487	0.909	-0.253	-1.008
TCGA-06-0211	4.649	-0.277	0.061	-0.489	0.681	0.452	0.801	-0.603	-2.51	-0.424	-0.615	0.341	0.215	-0.409	2.526	2.255	0.075	0.22	-0.674	-0.242	-0.15	0.32	0.034	-0.988
TCGA-06-0213	0.494	-0.158	-0.534	-0.593	-0.223	0.061	0.199	-1.519	-2.42	-0.498	-1.191	0.196	0.298	-0.39	3.234	4.767	-0.882	0.871	-1.45	-1.104	-0.687	0.18	-0.158	-1.254
TCGA-06-0214	4.28	-1.015	-0.11	-0.564	0.624	0.264	0.553	-0.442	-2.202	-0.61	-0.544	0.618	0.6	-0.544	2.299	1.909	0.208	0.411	-0.779	-0.41	0.242	0.333	0.191	-0.704
TCGA-06-0216	2.176	-0.936	0.534	0.033	-0.153	0.128	0.854	-0.747	-2.667	-0.09	-0.156	-0.448	0.196	-0.326	1.39	2.204	0.928	0.373	-0.242	-0.054	-0.304	0.078	0.078	-1.206
TCGA-06-0219	3.182	-1.525	0.096	-0.586	0.022	-0.328	0.119	-0.806	-2.457	-0.551	-0.219	0.305	0.519	-0.524	1.99	2.895	0.118	0.532	-1.763	-0.956	-1.076	-0.218	0.094	-1.29
TCGA-06-0221	0.125	-0.914	0.197	-0.303	0.036	-0.132	0.068	-1.276	-2.08	-0.621	-0.04	0.218	0.185	-0.627	1.59	2.625	0.305	0.702	-1.99	-0.689	-1.164	-0.56	0.287	-0.623
TCGA-06-0237	4.756	-0.792	-0.552	-0.104	0.783	0.098	-0.109	-0.165	-3.026	-0.609	-0.72	0.392	0.246	-0.464	1.498	3.058	-0.151	0.276	-1.417	-0.691	0.131	0.022	-0.106	-0.019
TCGA-06-0238	-0.192	-1.478	-0.518	0.071	-0.229	0.095	-0.553	-1.029	-1.724	-0.552	-0.182	0.578	0.122	-0.225	0.564	1.55	0.139	-0.149	-0.814	-0.997	-0.977	-0.844	0.41	-0.001
TCGA-06-0241	-1.164	-0.761	0.063	-0.618	0.574	0.361	0.152	-1.262	-2.384	-0.415	-0.071	0.584	0.378	0.164	2.276	1.843	-0.091	0.202	-0.476	-0.392	-0.221	-0.525	0.007	-0.408
TCGA-06-0394	0.099	-0.821	-0.099	-0.451	0.812	0.604	0.533	0.014	-2.143	-0.364	-0.511	0.626	0.617	-0.683	2.618	0.685	0.44	0.283	-0.494	-0.42	-0.029	0.498	0.171	-0.913
TCGA-06-0397	0.576	-0.14	0.614	-0.35	1.141	0.68	0.893	0.487	-1.649	-0.823	-0.397	0.554	0.906	-1.013	2.808	2.107	0.19	0.33	-1.33	0.165	-0.25	0.551	0.359	-1.145
TCGA-06-0402	5.067	-0.598	-0.09	-0.286	0.267	0.387	1.068	-0.386	-2.406	-0.427	-0.68	0.579	0.334	-0.129	1.827	1.25	0.515	0.416	-1.473	0.184	-0.155	0.272	-0.159	-1.138
TCGA-06-0409	4.777	-0.493	0.064	-0.272	0.784	0.324	0.358	-0.843	-2.401	-0.292	0.028	0.36	0.477	-0.691	1.271	2.178	0.178	0.095	-0.988	-0.32	0.249	-0.188	-0.172	-1.291
TCGA-06-0410	-1.425	-0.658	0.076	-0.389	0.096	0.553	0.02	-0.729	-2.937	-0.552	-0.524	0.778	-0.001	0.407	1.978	1.833	-0.037	-0.092	-1.166	-0.301	-1.03	-1.182	-0.132	-0.848
TCGA-06-0412	4.559	-0.747	-0.114	-0.583	0.576	0.229	0.542	-0.632	-2.608	-0.536	0.505	0.741	0.509	-0.496	2.254	2.083	0.191	-0.091	-0.492	-0.076	0.086	0.377	0.077	-1.267
TCGA-06-0413	-0.85	-0.896	-0.441	-0.24	0.626	0.718	0.523	-0.489	-1.695	-0.36	-0.507	0.434	0.164	0.311	1.85	0.428	0.465	0.526	-0.407	-0.362	0.316	-0.897	0.149	-0.206
TCGA-06-0414	0.019	-1.665	-0.43	-0.673	0.555	0.219	0.075	-1.196	-2.09	-0.577	1.493	0.833	0.382	-0.399	0.724	1.436	-0.176	0.142	-0.929	-0.668	-0.805	-0.615	-0.243	-0.431
TCGA-06-0644	0.771	-1.452	-0.398	0.325	0.474	0.151	0.721	-0.796	-2.559	-0.518	-0.098	0.284	0.435	-0.942	2.148	2.294	0.187	0.086	-1.544	-0.698	-0.509	-0.172	0.023	-1.282
TCGA-06-0645	4.36	-1.25	-0.507	-0.188	0.63	0.388	0.185	-0.471	-2.1	-0.386	-0.023	0.357	0.412	-0.267	1.182	1.479	-0.494	0.038	-0.677	-0.732	-0.132	-0.439	0.14	-0.687
TCGA-06-0646	3.061	-1.857	-0.315	0.387	0.576	0.185	0.176	0.074	-2.561	-0.221	0.008	0.172	0.305	-0.166	1.178	1.462	0.007	0.04	-0.407	-0.606	-0.518	-0.734	0.262	-0.353
TCGA-06-0648	0.703	-2.339	-0.367	-0.115	0.401	0.368	0.112	0.203	-1.773	-0.749	0.501	0.328	0.581	0.761	0.954	1.325	-0.093	0.094	-0.819	-0.627	0.114	-0.98	0.167	0.236
TCGA-06-0649	1.393	-0.595	-0.82	-0.19	0.117	-0.11	-0.2	-0.18	-2.156	-0.165	-0.292	-0.048	-0.472	-0.327	1.699	1.73	0.025	-0.114	-0.814	-0.676	-0.569	-0.627	-0.456	-0.922
TCGA-06-0686	0.9	-1.253	-0.147	-0.599	-0.068	-0.04	-0.616	-0.07	-1.894	-0.375	-0.224	0.682	0.246	-0.174	1.443	1.684	0.387	0.143	-0.704	-0.995	-0.195	-0.927	0.024	-0.193
TCGA-06-0743	5.718	-1.658	-0.484	0.068	0.259	0.197	-0.453	0.342	-2.471	-0.712	-0.412	0.251	0.081	-0.615	1.432	1.021	0.773	0.726	-0.703	-0.567	0.611	-0.604	-0.237	-0.34
TCGA-06-0744	6.275	-1.399	-0.002	-0.191	-0.146	-0.09	-0.407	-0.095	-2.325	-0.615	-0.592	0.518	0.306	-0.657	1.7	0.864	0.462	0.367	-1.073	-0.82	0.025	-0.593	0.171	-0.368
TCGA-06-0745	5.261	-0.862	-0.694	-0.189	-0.633	0.218	-0.267	-0.62	-2.262	-0.507	0.279	0.574	0.488	-0.295	1.929	1.589	-0.124	0.616	-1.284	-0.799	0.238	-0.459	-0.284	-1.156
TCGA-06-0747	1.693	-1.382	0.125	-0.312	-0.344	0.464	-0.084	0.74	-2.279	-0.894	0.035	0.281	0.527	-0.327	1.497	0.703	0.346	0.168	-0.694	-0.414	-0.009	0.028	-0.293	-0.874
TCGA-06-0749	1.97	-1.492	-0.261	-0.037	-0.303	-0.308	-0.375	-0.075	-1.411	-0.852	-0.947	-0.246	0.553	-1.117	0.814	1.739	0.458	0.545	-0.839	-0.943	-0.071	-0.892	-0.427	-0.453
TCGA-06-0750	4.54	-1.034	-0.216	-0.281	-0.062	0.306	-0.496	0.166	-2.326	-0.375	-0.006	0.247	0.523	-0.479	1.424	1.759	0.589	0.256	-0.771	-0.756	0.212	-0.784	-0.152	-0.905
TCGA-06-0875	-0.268	-1.039	0.035	0.195	0.306	-0.087	0.161	-0.777	-2.386	-0.569	0.294	1.325	0.481	0.675	0.935	1.099	0.209	0.267	-1.234	-0.783	-0.249	-1.106	0.135	-0.055
TCGA-06-0876	4.544	-1.107	-0.366	0.164	0.154	0.088	0.11	-0.904	-2.624	-0.661	-0.411	-0.102	0.315	0.256	1.862	1.589	-0.27	0.114	-0.757	-0.441	-0.62	-0.639	0.019	-0.047
TCGA-06-0877	4.42	-0.881	-0.438	-0.03	0.725	0.504	0.476	-0.531	-2.202	-0.76	-0.168	-0.126	-0.154	-0.383	1.863	1.141	0.152	0.437	-1.102	-0.345	0.643	0.235	-0.074	-0.486
TCGA-06-0878	4.929	-0.737	0.128	0.21	0.537	0.553	0.375	-0.135	-2.556	-0.582	-0.6	0.324	0.382	-0.298	1.231	1.505	0.49	0.271	-0.886	-0.448	0.112	0.039	0.174	-0.63
TCGA-06-0879	2.111	-0.646	-0.071	-0.192	0.492	0.361	0.455	-0.856	-2.411	-0.643	-0.452	0.138	-0.183	-0.107	1.594	1.01	-0.044	0.05	-1.396	-0.696	-0.456	-0.258	0.018	-0.768
TCGA-06-0881	2.791	-0.184	-0.517	0.064	0.446	0.354	0.664	-0.85	-1.555	-0.443	-0.908	-0.114	0.433	-0.386	0.803	1.493	-0.227	-0.046	-1.234	-0.552	-0.506	-0.537	-0.06	-0.529
TCGA-06-0882	0.976	-0.848	-0.143	0.181	0.798	0.235	0.348	-0.284	-1.832	-0.414	-0.22	-0.03	0.254	-0.216	1.588	1	-0.065	0.083	-1.554	-0.545	0.514	-0.108	-0.039	-0.198
TCGA-06-1084	0.942	-0.787	0.01	-0.523	-0.962	0.433	-0.206	-0.397	-2.77	-0.666	-0.13	0.426	0.302	-0.849	2.457	3.737	-0.564	-0.993	-1.761	-0.965	-1.092	-0.67	0.367	-1.294
TCGA-06-1086	3.194	0.282	-0.662	-0.845	-0.277	0.439	0.102	-0.72	-1.7	1.86	0.342	0.48	0.022	-0.622	-0.305	1.119	1.198	0.541	-1.008	-0.51	-0.516	0.277	0.583	-0.525
TCGA-06-1087	0.207	-2.683	-0.668	-0.525	0.357	0.286	-0.083	-0.456	-2.068	0.454	0.693	0.695	0.132	0.887	-0.015	1.459	0.503	0.017	-1.213	0.057	-1.276	-0.761	0.407	-1.013
TCGA-06-1800	0.761	-0.261	-0.669	-0.68	0.89	0.359	0.51	-0.996	-1.499	0.502	-0.011	0.567	0.463	-0.51	1.006	2.279	0.312	0.102	-0.415	-0.341	-0.159	-0.524	-0.038	-0.827
TCGA-06-1801	1.67	-0.726	-0.656	-0.343	0.774	0.445	0.6	0.237	-2.138	0.3	0.008	0.666	0.326	-0.086	0.849	1.917	0.122	0.039	0.021	0.443	1.139	-0.715	0.171	-0.028
TCGA-06-1802	1.726	-1.125	-0.893	-0.148	-0.104	0.467	1.021	-1.325	-1.708	-0.336	-0.749	0.149	0.415	0.028	1.732	1.308	0.246	-0.401	0.456	-0.065	-0.224	-0.165	0.383	-0.407
TCGA-06-1805	0.992	-0.704	-0.889	0.178	0.843	0.545	0.013	-0.173	-1.746	0.077	-0.501	0.621	0.18	-0.433	0.518	1.356	0.85	0.391	0.743	-0.661	0.215	-0.368	0.432	-0.397
TCGA-06-2557	5.571	-1.166	-0.55	-0.682	1.16	0.654	-0.205	0.565	-2.308	-0.59	0.43	0.155	0.459	-0.218	1.339	1.083	0.451	0.25	-0.413	-0.799	0.304	0.642	-0.06	-0.563
TCGA-06-2558	2.384	-1.083	0.033	-0.746	-0.397	0.03	-0.854	-0.538	-2.278	0.391	-0.195	0.528	0.359	0.017	2.054	2.422	0.328	-0.42	-0.004	-1.414	-0.379	-0.97	0.021	0.538
TCGA-06-2559	3.193	-0.637	0.14	-0.929	-0.33	0.431	-0.439	0.251	-2.25	-0.252	-0.558	0.573	0.167	-0.123	2.653	2.514	0.419	-1.173	-0.04	-1.207	0.132	-0.224	0.126	0.156
TCGA-06-2561	2.546	-1.517	-0.282	-0.293	0.498	0.503	-0.148	0.229	-2.276	-0.132	-0.231	-0.158	0.209	-0.598	2.051	1.746	0.414	-0.138	0.54	-0.524	0.889	-0.053	0.114	-0.005
TCGA-06-2562	1.439	-0.867	0.156	0.154	0.105	0.844	0.041	-0.123	-1.675	-0.057	-0.524	0.277	0.203	-0.768	2.771	1.549	-0.044	-0.402	-0.475	-0.987	0.078	0.39	-0.126	-0.12
TCGA-06-2563	5.658	0.282	-0.174	-0.14	0.333	0.539	0.216	-0.001	-2.72	-0.166	-0.083	0.583	-0.125	-0.682	2.407	0.831	0.181	-0.33	-1.209	-0.381	0.179	0.395	-0.102	-0.832
TCGA-06-2564	5.668	-0.863	-0.112	-0.027	0.77	0.368	0.294	0.341	-2.767	-0.379	-0.4	0.525	0.227	-0.614	2.099	2.217	0.215	-0.169	-0.993	-0.132	0.704	0.296	0.053	-0.331
TCGA-06-2565	6.18	-0.725	-0.33	-0.021	0.982	1.048	0.589	-0.086	-2.351	-0.503	-0.202	0.307	-0.172	-0.475	1.373	0.554	0.445	0.37	-0.631	-0.397	0.782	0.291	-0.11	-0.697
TCGA-06-2566	0.511	-0.561	-0.186	-0.068	0.367	0.614	0.795	0.364	-1.892	-0.455	1.568	-0.165	0.02	-0.738	2.749	1.159	-0.064	-0.115	-0.832	-0.58	0.431	0.331	-0.443	-0.648
TCGA-06-2567	4.211	-0.525	-0.364	0.568	0.421	-0.08	-1.065	-0.098	-2.709	0.073	-0.457	0.322	0.403	-0.452	0.956	2.697	0.434	-0.202	-0.827	-1.134	0.254	0.014	0.355	-0.92
TCGA-06-2569	2.926	-0.164	-0.583	0.836	0.516	-0.978	0.554	-2.365	-2.213	1.49	-0.071	1.89	-0.504	-0.821	-1.081	1.26	0.951	0.238	-0.703	-0.697	-1.374	1.027	0.567	-0.766
TCGA-06-2570	1.276	-0.424	-0.372	-0.302	0.516	0.751	-0.639	-0.06	-2.395	-0.069	-0.306	0.864	0.168	-0.168	0.883	1.813	0.539	-0.094	-0.153	-0.994	0.489	-0.436	0.186	0.509
TCGA-08-0244	5.04	-1.351	-0.272	-0.189	0.195	0.404	0.043	-0.689	-2.258	-0.638	-0.372	0.082	0.371	-0.266	1.267	1.601	-0.561	0.202	-1.629	-0.706	0.098	0.33	-0.523	-0.64
TCGA-08-0245	0.044	-0.081	0.011	-0.419	0.309	0.659	-0.56	-1.394	-3.031	-0.289	-0.026	1.097	0.685	0.227	2.272	1.468	0.112	-0.067	-0.533	-0.29	-0.8	-0.29	0.254	-1.125
TCGA-08-0246	5.001	-0.672	0.116	-0.488	0.966	0.213	0.132	-1.14	-2.252	-0.708	-0.196	0.081	0.417	-0.436	1.016	1.094	0.342	0.242	-1.082	-0.378	-0.02	-0.012	0.109	-1.116
TCGA-08-0344	3.266	0.572	-0.461	-0.206	0.199	0.366	0.212	-1.668	-2.901	-0.549	-0.415	1.048	0.991	0.623	0.762	2.122	-0.021	0.316	-0.151	0.248	0.954	-0.553	0.272	-0.535
TCGA-08-0345	0.255	-0.792	-0.342	-0.137	1.078	0.293	0.539	-0.86	-2.143	-0.532	-0.109	0.263	0.015	-0.208	1.107	1.682	-0.256	0.09	-0.535	-0.121	0.032	-0.419	-0.012	-0.347
TCGA-08-0346	0.522	-0.694	-0.248	-0.413	-0.109	0.222	0.067	-1.307	-2.097	-0.647	-0.199	0.082	0.576	-0.447	1.976	2.801	-0.013	0.183	-0.453	-0.561	0.045	0.03	-0.106	-0.765
TCGA-08-0347	0.424	-1.548	-0.166	-0.407	-0.231	0.463	-0.383	-0.964	-1.799	-0.546	-0.432	0.211	0.608	0.1	1.072	1.374	-0.073	0.013	-0.222	-0.572	-0.33	-0.261	-0.284	-0.444
TCGA-08-0348	0.556	-1.337	-0.154	-0.289	-0.268	0.334	-0.564	-0.505	-1.855	-0.571	-0.186	0.319	0.707	0.258	0.94	1.597	-0.159	0.007	-0.499	-0.794	-0.308	-0.716	-0.286	-0.273
TCGA-08-0349	4.846	-1.705	-0.668	0.031	0.616	-0.032	0.301	-0.962	-2.31	-0.703	-0.028	0.146	0.411	0.271	1.328	1.99	-0.496	0.114	-1.256	-0.389	-0.353	-0.325	-0.058	-0.243
TCGA-08-0350	0.833	-0.987	-0.28	-0.11	0.082	0.128	0.171	-0.737	-1.874	-0.62	0.282	0.337	0.612	0.377	0.402	1.531	-0.289	0.313	-0.763	-0.19	-0.46	-0.926	0.582	-0.253
TCGA-08-0351	0.453	-0.991	-0.214	-0.119	0.055	0.365	-0.012	-0.886	-1.548	-0.588	-0.336	-0.114	0.311	-0.074	0.892	1.657	-0.567	-0.013	-0.964	-0.473	0.059	-0.791	-0.239	-0.502
TCGA-08-0352	5.345	-1.17	-0.796	-0.02	0.42	0.556	0.292	-0.853	-1.88	-0.253	-0.058	0.435	0.417	-0.547	1.36	1.033	-0.282	0.089	-0.819	-0.609	-0.457	-0.123	-0.055	-0.724
TCGA-08-0353	6.014	-0.912	-0.357	-0.285	-0.28	0.554	-0.473	-1.058	-2.329	-0.415	-0.111	-0.165	0.436	-0.082	1.408	1.391	0.284	-0.194	-0.526	-0.563	0.076	-0.242	0.298	-0.199
TCGA-08-0354	4.735	-1.009	-0.027	-0.174	0.36	-0.628	0.068	-0.589	-3.285	-0.634	-0.157	0.242	0.685	-0.425	1.934	2.599	-0.292	-0.126	-1.028	-0.674	-0.14	0.138	0.158	-0.814
TCGA-08-0355	4.444	-1.242	-0.691	-0.312	0.32	0.268	-0.199	-1.217	-2.181	-0.799	-0.344	0.201	0.425	-0.433	0.748	0.463	0.521	0.427	-0.642	-0.455	-0.159	-0.267	-0.291	-1.1
TCGA-08-0356	1.299	-0.819	0.24	-0.461	-0.255	0.397	-0.489	-1.043	-2.051	-0.517	-0.24	0.675	0.751	-0.296	1.747	1.483	0.003	-0.055	-0.5	-0.8	-0.257	-0.358	-0.093	-0.909
TCGA-08-0357	4.977	-0.947	0.019	-0.305	-0.107	0.352	-0.298	-1.244	-2.158	-0.296	-0.49	0.285	0.561	-0.084	1.561	1.421	0.394	0.265	-0.06	-0.831	-0.361	0.14	-0.09	-0.496
TCGA-08-0358	4.721	-1.347	-0.262	0.254	0.527	0.256	0.88	-0.923	-3.252	-0.472	1.335	-0.058	0.253	0.56	1.141	1.924	0.076	0.753	-0.594	-0.028	-0.136	-0.383	0.311	0.232
TCGA-08-0359	2.346	-0.788	-0.309	0.105	0.1	0.336	0.084	-1.071	-1.201	-0.461	-0.258	0.018	0.501	0.36	0.645	1.465	-0.088	0.116	0.433	-0.399	-0.333	-0.642	0.144	-0.259
TCGA-08-0360	2.058	-1.448	-0.016	0.088	0.42	0.524	0.083	-0.133	-2.219	-0.728	-0.523	0.102	0.745	-0.352	1.041	1.676	-0.453	0.096	-1.432	-0.535	-0.12	-0.267	-0.116	-0.708
TCGA-08-0373	0.864	-0.631	-0.53	-0.297	0.586	0.633	0.312	-0.216	-2.14	-0.592	-0.144	0.036	0.315	-0.085	0.615	1.163	-0.518	-0.106	-1.136	-0.443	-0.416	-0.514	0.004	-0.3
TCGA-08-0375	4.527	-1.35	-0.192	-0.722	0.17	0.77	-0.139	-0.589	-2.389	-0.614	-0.458	0.073	0.351	0.481	1.656	0.655	-0.262	0.235	-0.772	-0.566	-0.074	-0.009	-0.054	-0.504
TCGA-08-0380	1.156	-0.513	0.363	-0.713	-0.524	0.316	-0.761	-0.214	-2.012	-0.059	-0.182	0.368	0.986	-0.198	1.452	2.118	0.013	0.114	-1.061	-1.163	0.27	-1.129	-0.775	-1.263
TCGA-08-0385	-0.135	-0.507	-0.316	-0.432	-0.169	0.238	0.281	-1.498	-2.285	-0.252	-0.374	0.607	0.279	0.522	0.585	0.757	0.022	0.234	0.384	0.034	-0.258	-0.899	0.306	-0.859
TCGA-08-0386	3.647	-1.939	-0.651	0.043	1.166	0.122	0.837	-0.276	-2.574	-0.552	0.112	0.625	0.12	-0.153	0.678	2.251	0.285	0.326	-1.489	0.146	-0.225	0.643	-0.001	-0.714
TCGA-08-0389	2.652	-1.335	0.103	-0.05	-0.516	0.021	-0.52	-0.253	-2.057	-0.716	-0.39	0.657	0.581	0.213	0.642	1.713	0.151	0.018	-0.617	-0.656	-0.415	-0.397	0.118	-0.217
TCGA-08-0390	1.377	-0.637	0.129	-0.157	-0.532	0.547	-0.252	-0.888	-1.642	-0.432	-0.006	0.249	0.596	-0.453	1.966	1.416	-0.254	-0.152	-1.856	-1.376	-0.427	-0.21	-0.194	-0.754
TCGA-08-0392	0.627	-1.018	0.278	-0.189	-0.399	0.519	0.325	-0.535	-2.742	-0.784	-0.665	-0.038	1.009	-0.616	2.1	1.984	-0.83	0.254	-2.297	-0.989	-1.297	-0.456	-0.111	-1.059
TCGA-08-0509	1.102	-0.823	-0.113	-0.474	0.88	0.499	0.858	-1.659	-2.049	-0.55	-0.824	0.286	0.409	-0.877	1.155	1.199	0.583	0.512	-1.12	-0.155	-0.044	0.227	-0.126	-0.751
TCGA-08-0510	2.834	-1.242	0.044	-0.165	0.914	0.583	1.345	-2.001	-2.186	-0.716	-0.863	-0.085	0.559	-0.627	1.898	1.268	0.548	0.566	-1.486	0.821	-0.019	0.758	-0.76	-0.74
TCGA-08-0511	2.771	-0.777	0.328	-0.856	0.887	0.328	0.928	-0.753	-2.261	-0.756	-0.524	0.29	0.357	0.089	1.914	1.327	-0.041	0.284	-1.812	0.794	0.359	0.702	-0.575	-0.944
TCGA-08-0512	0.899	-1.456	0.017	0.185	1.051	0.37	1.068	-0.501	-1.905	-0.519	0.213	-0.523	0.645	-0.696	1.162	1.604	0.435	0.465	-1.009	-0.148	-0.477	-0.417	0.157	-0.907
TCGA-08-0514	5.313	-1.066	0.045	-0.421	0.98	0.307	0.936	-0.367	-3.203	-0.542	-0.519	0.464	-0.051	-0.21	2.595	1.706	0.636	0.471	-0.748	-0.03	-0.161	0.195	0.025	-0.788
TCGA-08-0516	2.008	-0.407	-0.296	-0.132	0.61	0.222	0.275	0.926	-2.14	-0.463	0.247	0.646	-0.505	-0.186	1.834	1.01	0.733	0.12	0.265	0.413	0.791	0.567	-0.008	-0.941
TCGA-08-0517	0.625	-0.834	0.252	0.496	-0.002	0.553	1.463	-1.361	-1.942	-0.648	-0.415	0.797	0.756	0.044	1.576	2.826	0.62	0.306	0.856	-0.322	0.147	-0.501	0.267	-0.931
TCGA-08-0518	4.482	-1.112	0.259	-0.281	0.784	0.508	0.562	-0.184	-2.507	-0.526	-0.407	0.685	0.598	-0.445	2.024	1.04	0.951	0.696	-0.312	0.019	0.092	-0.054	0.071	-0.644
TCGA-08-0520	1.997	-0.819	-0.074	0.143	-0.109	-0.102	0.184	-0.496	-3.025	-0.447	-0.316	-0.027	0.051	-0.191	0.638	2.548	0.103	0.154	-1.517	-0.525	-0.057	-0.394	-0.229	-0.672
TCGA-08-0521	-0.497	-0.627	-0.229	-0.146	0.589	0.584	0.282	-0.2	-1.552	-0.815	-0.279	0.361	0.161	-0.791	2.132	0.868	0.143	0.142	-1.345	-0.547	0.117	-0.006	-0.201	-1.001
TCGA-08-0522	0.066	0.085	0.261	0.095	0.62	0.827	0.774	-0.606	-1.909	-0.574	0.024	0.67	0.7	-1.004	2.13	2.116	0.379	0.37	-0.923	-0.197	-0.084	-0.26	0.001	-0.915
TCGA-08-0524	0.484	-0.388	0.153	0.158	0.949	-0.416	0.052	-1.353	-2.37	-0.486	-0.275	1.672	0.296	0.204	0.725	0.845	0.555	0.294	-1.114	-0.33	-0.479	-0.259	0.057	-0.689
TCGA-08-0525	6.089	-0.07	-0.402	-0.308	0.892	0.693	0.923	-0.101	-2.256	-0.459	-2.225	0.691	0.427	-0.594	2.037	2.219	0.097	0.394	-1.081	-0.195	-0.003	0.383	-0.146	-0.637
TCGA-08-0529	4.273	-1.011	-0.804	-0.069	0.563	0.069	0.158	-1.511	-3.002	-0.584	-1.454	0.573	-0.146	-0.048	1.942	1.708	0.105	-0.118	-0.197	-0.214	-0.049	0.263	0.044	-0.879
TCGA-08-0531	5.92	-1.356	-0.021	-0.128	0.106	0.105	0.23	-0.957	-2.291	-0.685	0.068	0.484	0.574	-0.524	1.791	1.456	0.656	0.466	0.031	-0.629	0.084	-0.5	-0.028	-1.209
TCGA-12-0616	2.275	-1.303	-0.474	-0.304	0.042	-0.011	0.286	-1.266	-2.32	-0.657	0.494	0.357	0.179	0.024	1.581	1.725	-0.474	0.008	-1.449	-0.658	-0.819	-1.165	0.156	-0.74
TCGA-12-0618	2.791	-1.361	-0.411	0.495	1.236	0.316	0.254	-0.067	-2.348	-0.678	-0.148	0.605	0.247	0.496	0.331	1.408	0.021	0.09	-1.213	-0.497	0.017	-0.88	0.346	-0.192
TCGA-12-0619	4.836	-1.642	-0.285	-0.147	1.032	0.363	0.336	-0.329	-2.579	-0.886	-0.382	0.556	0.542	-0.141	0.872	1.434	-0.016	0.216	-1.922	-0.501	-0.733	-0.102	0.273	-0.656
TCGA-12-0620	2.44	-0.715	-0.617	-0.183	0.47	0.351	0.189	-0.463	-2.521	-0.6	-0.284	-0.145	0.364	-0.395	1.945	1.56	-0.334	0.12	-0.788	-0.66	-0.55	0.162	0.334	-0.444
TCGA-12-0654	0.171	-1.373	-0.123	0.107	-0.223	0.776	-0.149	-0.299	-1.688	-0.611	-0.018	0.14	0.674	-0.703	2.91	1.652	0.808	0.23	0.639	-0.374	0.404	-0.927	0.109	-0.754
TCGA-12-0656	2.691	-1.28	-0.031	-0.114	-0.411	0.33	0.206	0.036	-2.195	-0.631	-0.359	-0.096	0.215	-0.294	2.283	1.409	0.152	-0.047	-0.366	0.228	-0.006	-0.366	-0.324	-0.582
TCGA-12-0657	5.248	-0.619	0.082	-0.116	0.077	0.558	-0.235	0.29	-2.647	-0.657	-0.584	0.296	0.516	-0.663	1.398	1.389	0.147	-0.135	-0.743	-0.362	0.25	-0.286	-0.164	-1.219
TCGA-12-0670	4.48	-1.154	0.031	-0.12	0.625	-0.269	0.208	-1.532	-2.601	-0.588	-0.052	0.289	-0.261	-0.081	0.96	1.865	-0.126	0.134	-1.378	-0.492	-0.002	-0.578	-0.092	-0.322
TCGA-12-0688	5.179	-1.048	0.302	-0.555	-1.084	0.37	-0.035	-0.785	-2.702	-0.385	-0.184	-0.095	0.479	-0.673	2.473	1.613	-0.197	0.148	-0.634	-0.262	-0.789	-0.326	-0.38	-0.934
TCGA-12-0692	2.31	-2.484	-0.324	-0.247	0.279	0.664	-0.056	-0.323	-2.564	-0.394	-1.051	0.574	0.702	-0.134	1.436	1.171	0.392	0.24	-0.279	-0.594	0.097	-0.793	-0.061	-0.704
TCGA-12-0703	1.595	-0.638	-0.05	-0.228	0.071	0.567	-0.423	0.031	-2.056	-0.138	-1.031	0.341	0.323	-0.478	2.761	1.482	0.505	0.646	-0.651	-0.617	0.277	-0.081	-0.28	-0.561
TCGA-12-0707	6.61	-0.948	0.66	-0.567	-0.725	-0.387	0.178	-0.908	-2.43	-0.391	0.035	-0.364	0.68	-0.614	2.017	2.623	0.05	0.246	-0.688	-0.139	-0.864	-1	-0.273	-0.612
TCGA-12-0772	1.829	-0.834	0.832	-0.208	-0.127	0.505	-0.464	-0.089	-2.181	-0.364	-1.163	0.384	0.6	-0.466	1.325	2.14	0.494	0.004	-0.588	-0.533	-0.433	-0.57	0.076	-0.805
TCGA-12-0773	1.803	-0.247	0.307	-0.376	-0.271	-0.21	0.04	-1.221	-1.593	-0.521	-0.44	0.742	0.5	-0.403	2.788	3.973	-0.593	-0.166	-1.691	-1.12	-0.534	-0.334	0.017	-1.64
TCGA-12-0775	1.073	-1.286	0.002	-0.228	-0.22	0.463	-0.02	-0.493	-1.508	-0.517	-0.483	-0.06	0.318	-0.546	1.418	2.481	0.39	0.276	-0.568	-0.751	-0.089	-0.675	-0.177	-0.891
TCGA-12-0776	2.783	-0.213	-0.059	-0.266	0.493	0.103	0.225	-1.083	-2.254	-0.198	-1.25	0.385	0.578	-0.622	2.069	2.814	-0.036	0.196	-1.344	-1.073	0.165	-0.494	-0.246	-1.401
TCGA-12-0778	5.118	0.042	0.249	-0.376	0.027	0.722	-0.206	-0.408	-2.171	-0.259	-0.901	-0.307	1.259	-0.854	0.924	2.277	0.201	0.105	-0.652	-0.474	0.137	-0.215	-0.21	-0.913
TCGA-12-0780	1.551	-0.984	-0.18	-0.344	0.194	0.486	-0.099	-0.074	-2.271	-0.395	-0.73	0.263	0.475	-0.024	2.289	0.614	0.286	0.226	0.218	-0.115	0.46	-0.579	-0.19	-0.781
TCGA-12-0820	1.09	-1.311	-0.23	-0.295	0.319	0.573	-0.083	-0.476	-1.5	-0.447	-0.201	0.296	0.415	0.74	1.732	0.902	0.213	0.174	-0.848	-0.253	0.436	-0.416	0.007	-0.582
TCGA-12-0821	1.851	-1.649	-0.116	-0.242	0.42	0.002	0.447	-1.37	-1.944	-0.526	-0.347	0.496	0.446	0.126	0.889	1.787	0.385	0.238	-0.839	-0.612	-0.493	-0.368	0.245	-0.829
TCGA-12-0822	0.685	-1.139	-0.032	0.195	-0.358	0.249	0.443	-1.373	-2.203	-0.408	-0.535	-0.431	0.335	-0.332	1.54	1.698	-0.157	0.061	-0.196	-0.755	-1.34	-0.729	-0.017	-0.504
TCGA-12-0826	1.938	-0.3	0.084	-0.265	0.397	0.391	-0.139	-1.047	-2.598	-0.452	-0.376	0.241	0.598	-0.455	2.542	2.074	0.237	0.268	-0.807	-0.651	-0.205	-0.051	-0.067	-0.614
TCGA-12-0827	0.821	-0.941	-0.538	0.103	0.418	0.123	0.495	-0.505	-2.066	-0.348	-0.595	-0.002	0.635	-0.061	1.413	0.536	-0.063	0.038	0.251	-0.662	-0.169	-0.378	0.012	0.024
TCGA-12-0828	3.778	-0.82	-0.309	-0.274	0.198	0.301	0.333	-0.954	-2.847	-0.477	-0.597	-0.03	0.612	-0.01	1.008	2.446	-0.314	0.085	-0.497	-0.651	-0.11	-0.318	-0.255	-0.166
TCGA-12-0829	3.668	-0.326	-0.145	-0.176	-0.462	0.303	-0.076	-0.165	-1.802	-0.484	-0.232	-0.161	0.368	-0.301	0.258	1.415	0.474	0.121	-0.417	-0.896	-0.236	-0.71	-0.102	-1.116
TCGA-12-1088	3.819	-0.626	0.36	-0.061	-0.888	0.168	-0.685	-0.188	-2.35	-0.149	0.451	-0.004	0.681	-0.013	1.743	2.692	0.526	-0.254	-0.36	-1.202	-0.371	-0.842	0.396	-1.027
TCGA-12-1089	5.606	-0.931	-0.54	0.406	-0.09	0.228	-0.51	0.07	-2.258	1.09	-0.146	-0.547	0.16	-0.222	1.07	2.014	0.537	0.053	-1.025	-0.207	0.121	0.232	0.428	-0.215
TCGA-12-1090	2.93	-1.783	-0.408	-0.193	0.856	-0.09	0.594	-0.364	-3.461	-1.08	-0.035	-0.189	0.058	-0.32	1.597	1.818	0.811	0.372	-0.116	0.446	-0.112	0.144	0.159	-0.712
TCGA-12-1091	4.712	-0.763	-0.159	-0.74	1.335	0.413	1.221	-0.305	-2.942	-0.783	-0.453	0.427	0.803	-0.176	1.646	2.077	-0.27	-0.084	-1.496	0.349	0.128	0.183	0.222	-0.438
TCGA-12-1092	1.351	-0.485	-0.089	-0.207	-0.014	0.272	0.33	-0.89	-2.076	0.292	-0.607	0.623	0.706	-0.065	0.965	2.738	-0.283	-0.897	-0.652	-0.53	-0.804	-0.621	0.263	-1.076
TCGA-12-1093	3.635	-0.69	-0.13	-0.776	-0.329	0.564	0.188	-0.053	-2.467	-0.574	-0.55	-0.044	0.802	-0.567	1.328	2.653	-0.245	-0.44	-1.025	-0.645	-0.338	0.557	0.243	-1.052
TCGA-12-1094	6.219	-0.448	-0.174	-0.345	-0.643	0.56	-0.247	-0.186	-2.598	0.586	-0.203	0.341	0.44	-0.827	2.129	2.04	0.274	-0.186	-0.572	-0.647	-0.154	0.137	0.46	-0.929
TCGA-12-1095	0.465	0.147	-0.351	-0.233	-0.409	0.696	0.022	-0.04	-2.305	-0.394	0.62	0.051	0.527	-0.073	2.021	2.964	0.036	-0.18	-0.824	-0.139	0.527	0.326	0.211	-0.399
TCGA-12-1096	2.73	-0.345	-0.019	-0.302	-0.979	0.265	-0.936	0.004	-1.955	0.248	-0.028	0.053	0.63	-0.473	1.031	2.114	0.938	0.206	-0.122	-1.002	-0.463	-0.618	0.453	-0.794
TCGA-12-1097	6.153	-0.815	-0.11	-0.173	0.425	0.544	0.069	-0.655	-2.639	-0.194	0.832	0.14	0.43	0.092	2.054	2.25	0.211	-0.192	0.151	-0.279	0.048	0.328	-0.31	-0.094
TCGA-12-1098	2.683	-0.798	0.079	-0.035	0.326	0.602	0.793	-0.292	-2.141	-0.216	-1.006	-0.871	1.204	-0.016	2.367	2.712	-1.022	-0.343	-1.163	-0.157	0.597	-0.686	-0.018	-0.049
TCGA-12-1099	2.664	-1.225	-0.354	-0.784	0.223	0.222	-0.458	-0.589	-1.796	-0.127	0.023	0.819	0.287	0.278	1.212	1.431	0.109	-0.188	-0.096	-0.851	0.238	-0.569	0.162	-0.053
TCGA-12-1597	4.722	-0.896	0.084	-0.388	1.272	0.541	0.35	-0.776	-1.854	-0.239	0.126	0.527	-0.389	0.152	1.399	2.05	-0.784	0.624	-1.996	-0.827	-0.284	-0.527	-0.342	-0.724
TCGA-12-1598	5.523	-0.951	-0.386	-0.466	0.23	0.263	0.153	-0.918	-2.845	-0.496	-0.634	0.941	0.554	-0.146	0.946	2.173	-0.64	-0.318	-1.26	-0.548	-0.37	-0.382	-0.004	-0.903
TCGA-12-1599	2.224	-0.363	-0.736	-0.275	0.244	0.299	-0.215	-1.067	-2.269	-0.345	-0.447	0.264	0.146	0.006	2.46	2.666	0.057	-0.456	-0.602	-0.622	0.282	0.087	0.253	-0.539
TCGA-12-1600	6.943	0.048	-0.132	-0.52	1.323	-0.168	0.193	-0.594	-3.302	-0.137	-1.015	1.029	0.224	-0.495	2.309	2.144	0.345	-0.05	-0.934	-0.158	0.076	0.144	0.278	-0.85
TCGA-12-1602	1.927	-1.317	0.078	-0.357	0.204	0.056	0.478	-1.592	-2.573	-0.272	0.427	0.283	0.535	-0.077	1.297	2.111	0.227	-0.244	-1.197	-0.623	-0.773	-0.985	-0.093	-0.693
TCGA-12-3644	-0.601	-1.21	-0.066	-0.42	0.508	-0.292	0.178	-1.672	-2.637	-0.09	5.981	0.116	-0.238	-1.59	1.452	3.178	-0.634	-0.146	-3.074	-1.12	-1.978	-1.231	-0.396	-0.646
TCGA-12-3646	3.431	-1.185	0.01	0.099	1.098	0.021	0.313	-0.448	-2.96	-0.502	-1.225	0.437	0.447	0.137	0.608	2.675	-1.13	0.307	-2.043	-0.57	0.086	-0.966	0.048	-0.354
TCGA-12-3648	5.155	-0.871	-0.136	-0.596	-0.004	0.683	0.271	-0.077	-2.729	-0.706	3.136	-0.087	-0.232	-0.883	2.522	0.641	-0.643	-0.662	-1.008	0.043	0.585	-0.277	-0.157	-1.104
TCGA-12-3649	2.178	-0.576	0.066	-0.267	-0.427	0.387	0.573	-1.367	-2.338	-0.529	-1.339	0.201	0.357	-0.582	2.837	2.228	-0.733	-0.578	-1.357	-0.991	0.222	0.286	-0.523	-0.967
TCGA-12-3650	6.49	-1.204	0.33	-0.429	0.1	0.1	0.055	-0.899	-2.751	-0.426	1.851	0.606	-0.092	0.054	2.758	1.699	-2.074	-0.842	-2.306	-0.393	0.376	-0.224	-0.037	-0.452
TCGA-12-3651	2.651	-0.517	0.076	-0.396	-0.574	0.067	0.08	-0.499	-2.409	-0.632	-0.657	0.15	0.257	-0.262	0.921	2.481	-0.956	-1.008	-1.171	-0.702	-0.05	-0.278	-0.345	-0.686
TCGA-12-3652	6.331	-1.01	0.104	-0.108	-0.177	0.446	-0.791	-1.15	-2.347	-0.142	0.806	0.48	0.247	-0.415	1.236	1.733	-0.374	-0.515	-1.223	-0.731	-0.118	-0.323	-0.42	-0.903
TCGA-12-3653	3.158	-0.415	-0.714	-0.269	1.248	0.058	0.585	-0.128	-3.053	-0.674	-0.113	0.77	0.077	-0.428	1.92	0.542	-0.007	0.276	-1.449	-0.743	0.719	0.752	0.017	-0.996
TCGA-14-0736	6.406	-0.764	-0.448	-0.623	0.385	0.134	0.174	-1.072	-2.672	-0.48	-0.846	-0.649	0.106	-0.14	1.003	2.523	0.492	-0.182	-1.226	-0.662	0.032	-0.288	0.044	0.175
TCGA-14-0783	5.453	-0.157	0.195	-0.421	0.1	0.416	0.374	-1.013	-2.64	0.046	-0.273	0.36	0.444	-0.54	2.238	2.797	-0.452	-0.594	-1.501	-0.675	-0.982	0.004	0.284	-0.851
TCGA-14-0786	6.776	-0.453	0.005	-0.527	0.35	0.596	-0.047	-0.403	-2.491	-0.263	0.51	0.328	0.269	-0.2	2.409	1.593	0.386	0.016	-0.234	-0.653	-0.088	1.105	0.347	-0.795
TCGA-14-0787	5.416	-1.187	-0.029	-0.669	-0.151	0.237	0.122	-0.562	-2.357	-0.73	-0.63	0.324	0.271	-0.116	1.831	1.409	0.135	0.075	-0.912	-0.762	0.452	-0.31	-0.003	-0.92
TCGA-14-0789	5.243	-0.18	0.224	-0.132	0.867	0.269	0.937	-1.612	-2.231	-0.399	-0.232	0.356	0.187	-0.462	1.549	1.719	0.539	0.37	-1.322	0.091	-0.053	0.064	0.107	-0.675
TCGA-14-0790	6.86	-2.599	-0.248	-0.336	0.525	0.252	0.5	-0.222	-2.917	-0.369	-0.809	-0.639	-0.294	-0.664	2.877	1.814	0.252	-0.148	-0.447	-0.226	0.364	-0.238	-0.316	-0.069
TCGA-14-0812	3.354	-0.674	-0.41	-0.328	-0.246	-0.023	0.178	-0.661	-1.915	-0.248	-0.379	0.073	0.251	-0.673	1.287	2.775	-0.497	-0.552	-0.867	-0.716	0.236	-0.262	-0.17	-1.111
TCGA-14-0813	1.701	-1.195	-0.098	0.089	0.412	0.495	0.242	-0.663	-1.985	-0.717	-0.485	0.092	0.394	-0.201	0.338	0.939	0.386	0.222	-0.536	-0.797	-0.318	-0.869	0.045	-0.094
TCGA-14-0817	3.181	-1.159	-0.175	-0.184	0.378	-0.381	0.358	-1.39	-2.636	-0.45	-0.152	-0.173	0.082	-0.047	1.263	1.583	-0.519	0.056	-2.435	-0.831	-1.477	-0.654	-0.179	-0.271
TCGA-14-0865	-0.654	-2.051	-0.348	-0.352	-0.462	0.129	0.141	-1.085	-3.086	-0.499	-0.367	0.06	-0.114	0.457	2.14	1.353	-0.796	-0.869	-1.386	-0.869	-0.152	-0.424	0.115	-0.645
TCGA-14-0866	6.062	0.082	-0.485	-0.288	-0.644	0.067	0.026	-1.162	-2.427	0.09	-0.443	0.546	0.019	-0.409	1.775	1.433	0.217	-0.344	-0.37	-0.614	0.05	-0.067	-0.05	-0.903
TCGA-14-0867	-0.616	0.674	-0.626	-0.231	1.095	0.431	0.219	-0.118	-2.219	-0.507	-0.456	0.462	-0.039	0.049	1.916	0.899	0.167	0.302	-0.828	-0.363	-0.479	-0.323	0.029	-0.762
TCGA-14-0871	2.745	-1.346	-0.486	-0.24	0.942	0.294	0.844	-1.78	-2.463	-0.246	-0.453	0.841	0.503	0.077	0.587	0.912	1.185	1.023	-1.404	-1.186	-2.144	1.212	0.177	-1.047
TCGA-14-1034	2.664	-0.326	-0.456	-0.351	0.947	0.271	-0.267	-1.672	-2.595	0.608	-0.628	0.268	0.235	-0.52	1.846	3.102	0.505	0.082	-0.349	-0.15	0.298	0.438	0.2	-0.86
TCGA-14-1037	4.993	-0.297	-0.702	-0.094	0.905	-0.091	-0.105	-0.675	-2.289	0.162	-0.57	0.401	0.194	0.24	1.221	2.94	0.772	0.312	-0.758	-0.146	0.107	-0.48	0.052	-0.524
TCGA-14-1396	1.988	-0.066	0.659	-0.958	-0.282	1.077	0.886	0.226	-1.763	-0.576	-1.077	0.224	1.162	-0.867	2.374	2.671	0.001	-0.105	-0.677	0.038	0.266	0.859	0.666	-0.877
TCGA-14-1401	5.934	-0.553	-0.433	-0.531	-0.153	0.456	-0.391	0.526	-1.924	-0.413	0.031	0.375	0.483	-0.279	1.296	1.739	0.032	-0.349	-0.715	-0.418	0.185	-0.113	0.194	-0.203
TCGA-14-1402	5.758	-0.906	0.402	-0.628	-0.384	0.36	-0.086	-0.26	-2.782	-0.853	0.234	-0.046	0.332	-0.374	1.6	2.586	0.19	0.038	-1.402	-0.722	-0.733	0.311	0.013	-0.692
TCGA-14-1451	2.712	-0.865	0.043	-0.697	0.258	0.425	0.501	-1.782	-2.388	-0.221	0.387	0.374	0.463	0.447	1.576	3.241	-0.105	-0.546	-0.431	-0.583	-0.43	-0.374	0.016	-0.405
TCGA-14-1452	5.648	-0.502	-0.322	-0.695	0.732	0.518	-0.071	-0.42	-2.38	-0.012	-0.121	0.251	0.802	-0.951	2.212	2.248	-0.067	-0.112	-1.025	-0.515	-0.152	0.494	0.184	-1.06
TCGA-14-1453	6.639	-0.482	0.06	-0.395	-0.777	-0.298	-0.36	-1.464	-2.272	-0.248	-1.265	0.009	0.514	-0.296	1.996	2.771	1.729	0.969	-1.861	-0.708	-0.101	0.48	0.84	-0.823
TCGA-14-1454	2.354	-0.68	-0.39	-0.589	0.766	0.585	-0.189	-0.715	-3.094	-0.316	0.203	0.99	0.591	0.807	0.541	1.179	0.03	0.094	-0.629	-0.62	-0.301	-0.424	0.386	-0.226
TCGA-14-1455	-0.08	-0.338	-0.621	-0.193	0.701	-0.076	0.327	-0.913	-2.523	-0.121	1.012	0.957	-0.088	0.44	1.468	1.416	0.191	-0.015	-1.307	-0.308	0.125	-1.128	0.075	-0.439
TCGA-14-1456	2.855	0.067	-0.09	0.097	0.145	0.566	-0.243	-0.275	-2.417	-0.136	-0.239	0.329	0.416	-0.474	1.263	2.597	0.226	-0.05	-0.655	-0.824	0.51	-0.585	0.248	0.328
TCGA-14-1458	2.6	0.532	-0.653	0.159	1.002	-0.07	-0.063	-0.492	-1.515	0.167	1.46	0.645	0.262	0.036	1.232	1.729	0.423	0.002	-0.35	0.112	1.177	-0.303	0.191	0.415
TCGA-14-1459	5.897	-2.523	0.358	-0.346	-0.78	0.58	-0.12	-0.868	-2.932	-0.133	-1.504	0.355	0.492	-0.654	1.647	2.337	-0.101	-0.49	-0.221	-1.042	-0.573	-0.308	-0.12	-0.285
TCGA-14-1794	4.337	0.165	-0.825	0.072	0.308	0.226	-0.254	-0.301	-1.718	-0.119	-0.355	0.062	-0.063	0.232	0.572	1.534	0.254	0.031	-0.751	-0.195	-0.734	-0.869	0.553	-0.415
TCGA-14-1795	-0.031	-0.498	-0.702	0.141	1.248	0.293	0.634	-0.096	-1.413	-0.572	-1.042	0.794	0.456	0.507	2.684	0.731	0.134	0.144	-1.028	-0.044	0.187	-0.03	0.307	-0.46
TCGA-14-1821	-0.233	0.17	-0.737	0.657	1.235	0.296	0.237	-0.681	-2.552	-0.553	0.327	1.384	0.206	0.758	0.947	0.18	0.425	0.74	-1.671	-0.249	0.882	-0.115	0.504	-0.28
TCGA-14-1823	4.691	-0.671	-0.511	0.097	1.098	0.423	1.143	-1.65	-2.871	-0.505	-1.037	0.37	0.268	-0.873	1.381	2.505	0.408	0.844	-1.741	-0.786	0.402	0.861	-0.622	-1.825
TCGA-14-1825	2.059	-1.543	-0.776	0.24	1.193	0.051	-0.317	0.038	-2.242	0.074	0.504	0.749	0.218	0.02	0.778	1.652	-0.143	0.159	-1.359	-0.552	-0.076	-0.416	-0.003	0.098
TCGA-14-1827	6.854	-0.929	-0.468	-0.78	0.626	0.018	1.005	-1.764	-2.427	-0.948	-0.124	0.593	0.125	-0.252	2.259	3.032	-0.885	-0.437	-1.932	-0.438	0.268	0.934	-1.193	-1.21
TCGA-14-1829	5.009	-0.603	-0.367	-0.534	-1	0.145	-0.255	-1.372	-2.878	-0.386	-1.389	0.459	-0.102	-0.737	1.658	3.313	-1.093	-0.861	-2.272	-1.119	-0.941	-0.682	-0.757	-1.015
TCGA-14-2554	6.789	-0.534	-0.164	-0.075	0.109	0.164	-0.047	-1.561	-2.729	-0.38	-0.537	-0.056	-0.59	-0.609	1.534	1.992	0.189	-0.242	-1.515	-0.586	0.224	-0.077	-0.564	-0.541
TCGA-14-2555	5.898	-1.932	0.843	-0.467	0.103	0.143	0.492	-1.436	-3.077	-0.599	1.078	0.515	0.146	0.624	1.837	3.153	-0.112	0.264	-1.913	-1.366	-1.873	-0.587	0.111	-0.867
TCGA-14-3477	-0.374	-1.018	-0.138	0.277	1.037	-0.616	0.695	-0.362	-3.574	-0.841	-0.689	0.824	0.039	-0.114	1.199	2.61	-0.696	0.769	-1.489	-0.314	-0.988	-0.62	0.003	-0.641
TCGA-15-0742	5.633	-0.956	-0.089	-0.838	0.812	0.455	-0.202	0.435	-2.782	-0.768	-0.574	0.739	0.844	-0.138	2.13	1.073	0.565	0.322	-0.832	-0.592	0.401	0.232	-0.017	-0.348
TCGA-15-1446	2.457	-1.331	-0.478	-0.304	0.248	0.319	-0.691	-0.541	-2.563	-0.752	0.092	0.18	0.301	-0.281	1.389	1.654	0.529	0.208	0.237	-0.597	0.176	-0.112	0.255	-0.354
TCGA-15-1447	2.614	0.385	-0.201	-0.087	0.009	0.036	-0.456	0.034	-1.477	1.112	-0.569	0.808	0.494	0.632	1.958	1.168	0.769	0.284	-0.176	-0.468	-0.033	0.043	0.575	-0.636
TCGA-15-1449	2.332	0.406	-0.12	-0.208	0.076	0.078	-0.278	-0.015	-1.69	0.911	-0.209	0.916	0.573	0.611	1.962	1.136	0.741	0.407	-0.868	-0.398	-0.049	0.106	0.509	-0.755
TCGA-16-0846	0.566	-1.166	-0.306	-0.221	0.008	0.494	0.011	-1.492	-1.633	-0.682	-0.212	0.315	0.465	0.142	0.656	1.356	0.302	0.261	-0.215	-0.413	0.225	-0.648	-0.095	0.172
TCGA-16-0848	0.7	-1.056	-0.703	0.111	-0.146	0.105	0.602	-1.398	-2.17	-0.56	-0.195	-0.493	0.263	0.084	0.463	0.916	-0.154	0.368	-0.324	0.349	-0.816	-0.948	-0.138	0.388
TCGA-16-0849	2.064	-0.409	-0.392	0.429	0.312	0.313	0.155	0.03	-2.044	-0.514	-0.192	0.386	0.323	0.054	0.438	2.008	0.7	0.39	-0.484	-0.531	0.59	-0.94	0.206	0.268
TCGA-16-0850	0.828	-0.801	-0.456	0.145	0.745	-0.244	0.141	-1.261	-3.054	-0.491	-0.503	0.23	-0.561	0.787	0.998	-0.171	0.864	0.473	-0.704	-0.349	-0.186	-0.682	0.226	0.367
TCGA-16-0861	6.304	-1.476	-0.263	0.128	-0.254	0.28	0.678	-0.386	-2.252	-0.631	-0.18	-0.352	0.667	-0.15	0.752	1.282	0.325	0.166	0.467	0.401	-0.783	-0.51	-0.028	-0.092
TCGA-16-1045	6.048	0.178	-0.295	-0.7	-0.273	0.246	-0.017	0.001	-2.63	0.13	-1.788	-0.024	0.523	-0.557	0.939	2.935	0.343	-0.372	-0.138	-0.766	0.06	-0.213	0.302	-0.893
TCGA-16-1047	7.121	-0.358	-0.149	-0.984	0.071	0.639	-0.355	0.054	-2.893	-0.188	-0.379	0.213	0.789	-0.474	1.442	2.056	0.751	0.38	-0.332	-0.651	0.044	0.755	0.508	-0.109
TCGA-16-1055	6.059	-0.051	-0.366	-0.532	-0.049	0.631	0.012	-0.005	-1.964	0.364	0.127	0.435	0.602	-0.782	1.31	1.711	1.017	0.22	0.042	-0.84	-0.21	0.456	0.474	-1.091
TCGA-16-1056	2.294	-0.09	-0.166	-0.532	-0.114	0.538	-0.626	-0.259	-3.135	0.596	-1.031	0.403	0.501	-0.653	1.986	1.99	1.214	0.838	-0.659	-0.788	0.383	0.807	0.279	-0.962
TCGA-16-1060	5.547	-0.94	-0.318	-0.094	0.546	0.733	0.774	0.189	-2.62	-0.391	-0.454	-0.094	0.146	-0.121	1.604	1.924	0.364	-0.097	-0.574	0.434	-0.144	-0.158	0.49	-0.183
TCGA-16-1062	1.782	-0.723	-0.307	-0.006	0.747	1.113	0.645	-0.33	-2.658	-0.139	-0.124	0.561	0.259	-0.709	1.856	1.62	0.243	0.124	-0.454	-0.398	0.3	-0.338	0.372	-0.107
TCGA-16-1063	6.722	-0.288	-0.135	0.198	0.379	0.746	-0.103	-0.54	-2.893	0.613	-1.816	0.376	0.256	-0.375	2.33	2.727	0.448	-0.006	-0.622	-0.16	0.38	0.373	0.109	-0.322
TCGA-16-1460	2.245	0.166	-0.895	0.488	1.71	0.153	0.032	0.392	-2.574	-0.167	-0.035	0.401	-0.03	-0.507	0.62	1.996	0.622	0.418	-1.023	-0.118	0.724	-0.234	0.393	-0.014
TCGA-19-0955	3.199	-0.557	0.118	-0.581	-0.301	0.889	-0.707	-0.758	-2.165	0.213	-0.399	0.02	0.621	-0.76	2.071	2.168	1.197	0.555	-1.003	-0.512	0.13	0.754	0.238	-0.94
TCGA-19-0957	1.596	-0.51	-1.057	0.378	1.619	0.414	0.44	0.277	-1.8	0.339	-0.502	1.037	0.121	0.111	0.599	1.322	0.58	0.512	0.053	0.151	0.864	-0.016	0.298	0.415
TCGA-19-0960	-0.242	0.1	-0.804	-0.728	-0.35	-0.212	-1.062	-0.098	-2.004	-0.133	-0.241	1.259	-0.123	0.184	0.815	1.57	1.07	0.583	-0.176	-0.486	0.573	-0.318	0.754	-0.449
TCGA-19-0962	2.154	-0.615	-0.294	0.05	0.244	0.72	0.535	0.118	-1.965	-0.407	0.306	0.447	0.505	-0.785	1.58	1.896	0.27	-0.075	-1.689	-0.204	0.073	0.778	-0.108	-0.377
TCGA-19-0963	2.261	-1.272	-0.386	-0.161	0.249	0.652	0.052	-0.336	-1.788	-0.39	-0.421	0.365	0.056	-0.076	0.764	1.479	-0.461	-0.44	-0.498	-0.368	0.497	-0.131	0.104	0.106
TCGA-19-0964	5.424	-1.068	-0.218	-0.373	0.345	0.333	0.001	-0.638	-2.348	-0.175	0.199	0.674	0.45	-0.218	1.412	1.042	0.918	0.43	0.138	-0.593	-0.421	0.705	1.068	-0.228
TCGA-19-1385	1.836	0.6	-1.109	0.352	1.565	0.51	0.636	-0.545	-1.533	1.418	0.628	0.486	0.129	-1.244	1.776	1.438	0.634	0.583	-0.899	0.038	0.107	0.256	0.032	-0.78
TCGA-19-1386	7.768	-0.265	-0.948	0.376	2.017	0.434	1.109	0.413	-2.656	-0.286	-0.099	0.803	0.263	-0.915	1.729	1.236	1.02	0.925	-0.047	0.776	1.434	0.909	0.59	-0.48
TCGA-19-1387	2.667	-1.007	-0.531	0.272	1.628	0.258	0.989	-0.397	-2.03	-0.139	-0.122	0.952	0.122	-0.052	1.64	1.373	0.479	0.336	0.412	0.278	0.374	-0.524	0.393	-0.17
TCGA-19-1388	7.049	-0.162	-0.729	0.368	2.016	0.257	0.807	0.027	-0.19	-0.312	2.428	0.443	0.463	-0.609	1.545	1.849	0.817	0.719	0.352	1.337	0.706	-0.3	0.574	-0.735
TCGA-19-1389	1.765	-0.055	-0.764	0.43	1.322	0.248	1.081	1	-1.649	0.732	-0.108	0.146	-0.258	-2.275	2.006	1.793	0.751	0.522	0.461	0.209	-0.412	-0.056	0.764	-0.73
TCGA-19-1390	0.087	0.037	-0.259	-0.163	0.769	0.635	-0.549	0.255	-2.548	-0.711	0.313	0.181	0.316	0.088	1.898	-0.084	0.23	-0.097	-0.79	-0.578	-0.117	-0.931	0.48	-0.412
TCGA-19-1392	1.701	-0.403	-0.236	-0.508	-0.052	0.625	-0.318	-0.22	-3.02	-0.698	-0.92	0.473	0.186	-0.697	0.878	1.864	0.233	-0.166	-0.65	-0.942	-0.639	-0.354	0.333	-0.396
TCGA-19-1786	5.861	-1.106	-0.794	0.218	1.252	0.304	1.019	-0.462	-1.564	-0.346	-1.209	0.644	-0.399	-0.606	1.943	1.75	0.323	0.332	0.139	0.835	1.013	0.365	0.304	-0.332
TCGA-19-1787	3.156	-0.386	-0.336	-0.35	0.722	0.115	-0.684	-0.555	-1.462	0.084	-0.473	0.176	1.035	-0.141	1.265	1.804	0.787	0.432	-1.69	-0.749	0.097	0.003	0.22	-1.176
TCGA-19-1788	2.526	-0.052	-0.818	0.882	1.588	0.11	0.305	1.126	-1.544	0.073	0.357	-0.224	-0.339	-0.375	0.358	1.543	0.48	0.245	0.294	0.345	0.61	-0.471	0.344	0.4
TCGA-19-1789	6.95	-1.119	-0.705	0.721	1.06	-0.054	0.309	0.919	-2.533	-0.513	0.149	-0.07	-0.266	-0.006	0.695	1.028	1.146	0.634	1.181	1.892	1.175	0.228	0.29	-0.071
TCGA-19-1791	5.077	-2.754	-0.311	1.107	0.904	-0.085	0.033	0.094	-2.794	0.663	0.631	0.424	-0.163	0.195	1.05	1.503	0.631	0.266	0.836	0.277	0.138	0.234	0.337	-0.711
TCGA-19-2619	3.734	-0.359	0.049	0.01	0.281	0.675	0.192	-1.253	-2.728	0.046	0.853	0.54	0.42	-0.023	2.091	2.487	0.136	-0.042	-0.603	-0.45	0.929	0.351	0.056	-0.207
TCGA-19-2620	6.389	-0.483	-1.136	0.12	0.478	0.53	-0.089	0.131	-2.048	-0.74	-0.046	-0.142	-0.107	-0.817	1.401	1.594	0.071	-0.3	-0.115	0.358	0.572	0.21	-0.043	-0.588
TCGA-19-2621	6.451	-0.441	-0.229	-0.273	0.649	0.856	-0.458	0.083	-2.861	-0.684	-0.206	0.336	0.301	-0.442	0.83	2.553	-0.48	-0.551	-0.827	-0.308	0.992	0.895	-0.09	-0.615
TCGA-19-2623	2.634	-1.228	-0.277	0.157	0.66	0.559	0.861	-1.234	-2.962	0.253	-0.485	0.44	0.399	-0.45	1.29	2.577	0.054	0.329	-1.584	-0.756	-0.401	0.125	-0.08	-0.98
TCGA-19-2624	6.401	-2.427	-0.528	-0.096	1.014	0.696	0.284	0.538	-1.843	-0.707	-1.305	0.27	0.158	0.404	1.718	0.773	-0.385	0.772	-0.948	-0.096	1.727	-0.315	0.071	-0.128
TCGA-19-2625	2.3	-1.241	-0.307	0.075	1.079	0.46	0.53	0.184	-2.475	-0.438	-0.718	-0.074	0.221	-0.379	0.545	1.834	0.211	0.77	-0.678	-0.424	0.182	-0.126	0.297	-0.792
TCGA-19-2629	3.132	-0.265	-0.199	0.125	0.354	0.186	0.229	-0.819	-2.308	-0.7	1.82	0.718	0.21	0.188	1.076	2.361	0.464	0.002	-1.055	-0.456	0.265	-0.524	0.378	-0.047
TCGA-26-1438	2.385	-0.42	-0.295	-0.597	-0.047	0.273	-0.399	-0.942	-2.202	0.449	-0.486	0.603	0.55	-0.374	1.704	3.038	0.937	0.302	-0.124	-0.597	0.162	-0.008	0.358	-0.921
TCGA-26-1440	5.526	-1.497	-0.5	0.257	0.854	1.067	-0.046	0.187	-2.519	0.064	-0.313	0.352	0.227	-0.445	1.157	1.483	0.725	0.365	0.253	-0.109	0.35	-0.114	0.504	-0.31
TCGA-26-1443	7.314	-0.781	-0.111	-0.086	-0.006	0.615	0.407	0.529	-2.347	-0.052	0.207	0.8	0.956	-0.797	2.524	2.527	1.111	0.377	0.881	-0.661	0.126	0.197	0.906	-0.142
TCGA-26-1799	5.073	-0.736	-0.403	0.042	0.467	-0.102	0.173	-0.836	-2.311	0.259	2.789	0.301	-0.12	0.179	1.99	0.872	0.245	-0.126	0.111	0.303	-0.008	-0.317	0.253	-0.434
TCGA-27-1830	1.917	0.044	-0.954	0.132	1.161	0.603	0.304	-0.354	-2.215	0.066	0.8	0.693	0.121	-0.624	1.497	1.31	0.41	0.226	0.089	0.108	0.278	-0.118	0.336	-0.893
TCGA-27-1831	5.109	-0.956	-0.34	-0.278	-0.444	0.531	-0.19	-1.219	-2.579	-0.265	0.475	-0.19	-0.293	-0.251	3.075	2.833	-0.726	-0.761	-1.063	-0.755	-1.174	-0.184	-1.03	-0.303
TCGA-27-1832	2.36	-2.221	-0.579	0.032	0.198	0.336	0.232	0.04	-2.331	0.803	-0.316	-0.714	0.152	-0.576	0.84	1.931	1.125	0.317	0.592	0.292	-0.162	-1.338	0.286	-0.356
TCGA-27-1833	4.443	-1.677	-0.221	-0.382	-0.572	0.521	0.206	-0.826	-2.701	-0.046	0.843	0.362	0.144	-0.303	2.703	1.804	0.393	-0.148	-0.596	-0.212	0.098	0.197	0.185	-0.631
TCGA-27-1834	2.348	-0.861	-0.42	0.432	0.52	-0.1	-0.052	0.011	-2.164	-0.684	-0.433	0.316	0.046	-0.398	1.892	2.028	-0.126	-0.23	0.402	-0.46	0.222	-0.479	0.238	-0.007
TCGA-27-1835	2.209	-1.094	-0.516	0.263	0.507	0.635	-0.395	0.782	-2.801	0.086	-1.012	0.22	-0.011	-0.562	2.512	1.363	0.354	-0.235	1.653	-0.508	0.977	0.156	0.297	0.162
TCGA-27-1836	5.739	-1.074	-0.27	-0.674	-0.328	0.678	0.135	-1.408	-1.313	0.273	-0.07	0.424	0.737	-0.074	1.402	1.324	0.982	-0.268	1.459	-1.16	0.231	-0.372	0.592	0.663
TCGA-27-1837	1.632	-0.806	-0.337	-0.683	-0.218	0.686	-0.265	-0.318	-2.159	-0.231	-1.098	0.241	0.392	-0.179	2.097	2.312	0.544	-0.516	1.079	-0.828	0.143	-0.392	0.188	0.428
TCGA-27-1838	5.466	-0.91	-0.402	0.028	0.29	0.576	1.058	-1.271	-2.85	-0.095	0.014	0.283	0.391	-0.439	1.496	2.15	1.459	0.458	0.944	-0.798	0.238	-0.252	0.109	-0.528
TCGA-27-2518	5.581	-1.023	-0.252	-0.278	-0.117	0.435	-0.226	-0.892	-1.475	-0.439	-0.497	-0.235	0	-0.682	1.857	1.701	0.222	-0.058	0.102	-0.767	-0.235	-0.661	-0.172	-0.061
TCGA-27-2519	2.065	-0.915	0.088	0.214	0.317	0.511	-0.165	-0.981	-2.615	-0.519	-0.515	0.199	0.458	0.077	1.634	2.464	0.132	-0.225	-0.231	-0.352	0.522	-0.595	-0.113	-0.71
TCGA-27-2521	2.866	-0.823	0.072	-0.662	-0.326	0.324	0.267	-0.449	-1.778	-0.381	0.102	0.796	0.214	-0.136	1.452	3.009	-0.146	-0.632	-0.368	-1.189	0.364	-0.428	0.009	-0.161
TCGA-27-2523	4.093	-0.817	-0.378	-0.027	0.26	0.598	-0.406	-0.319	-3.193	-0.456	-0.368	0.5	0.023	0.22	2.54	0.503	-0.06	-0.305	-0.857	-0.526	0.216	0.244	-0.116	-0.346
TCGA-27-2524	0.376	-2.206	-0.11	-0.065	0.865	0.218	0.795	-1.428	-2.416	-0.34	0.533	-0.517	-0.216	-0.532	2.592	0.427	-0.055	1.128	-2.138	-0.85	-1.405	-0.214	-0.417	0.067
TCGA-27-2526	7.575	-0.926	0.108	-0.618	-0.691	-0.161	-0.894	-0.938	-2.885	-0.135	0.078	0.276	0.593	-0.288	3.235	3.641	0.849	-0.079	0.044	-1.443	-0.209	-0.432	-0.235	0.315
TCGA-27-2527	0.292	-0.599	-0.089	-0.725	-1.224	0.411	-0.738	-0.45	-2.06	0.122	-0.379	-0.13	0.264	-0.756	2.965	2.256	0.044	-0.771	-0.384	-1.428	-0.534	-0.32	0.004	-0.181
TCGA-27-2528	5.492	-0.79	-0.206	-0.932	0.393	0.699	-0.357	-0.615	-2.452	0.07	-0.15	0.706	0.53	-0.548	1.59	1.65	0.622	0.12	-0.392	-0.944	-0.084	-0.14	-0.003	-0.58
TCGA-28-1745	0.949	-1.281	0.247	0.685	1.827	-0.292	0.101	-1.701	-1.479	-0.729	-0.194	-0.211	-0.582	-0.45	0.108	1.172	1.026	1.526	-1.988	-0.221	-0.751	-0.632	-0.132	-1.075
TCGA-28-1746	3.722	-1.009	-0.476	-0.154	-0.117	0.319	-0.145	0.72	-2.633	-0.379	-0.114	0.264	0.236	0.788	1.247	2.259	0.413	0.079	0.075	0.063	0.752	-0.694	0.444	0.545
TCGA-28-1747	5.387	-1.823	-0.442	-0.181	0.56	0.488	-0.269	-0.116	-2.293	-0.337	-0.232	0.212	0.14	-0.148	0.869	2.512	0.209	-0.144	-0.497	-0.668	0.574	-0.363	-0.127	0.259
TCGA-28-1749	6.888	-0.852	-0.312	-0.415	0.84	0.344	0.713	-0.149	-2.551	0.112	0.481	0.388	0.037	-0.576	2.314	0.913	0.208	0.177	0.184	0.628	0.303	0.16	0.082	-0.404
TCGA-28-1750	2.879	-0.356	-0.35	0.194	0.075	0.37	0.548	0.231	-1.371	-0.323	1.571	-0.232	0.228	-0.3	1.505	1.931	0.899	0.403	0.917	0.02	0.352	-0.654	0.52	-0.304
TCGA-28-1751	0.264	-0.645	-0.27	-0.118	0.508	0.756	-0.149	-0.356	-1.628	0.301	0.732	0.532	0.266	-1.004	2.598	1.956	-0.181	0.011	-0.523	-0.508	0.114	-0.446	0.203	-0.937
TCGA-28-1752	4.435	-0.916	-0.348	-0.593	-0.056	0.051	-0.252	-0.563	-2.04	0.316	-0.829	0.002	0.039	-0.23	0.801	2.667	-0.316	-0.304	-0.249	-0.444	0.298	0.087	-0.374	-0.529
TCGA-28-1753	5.183	-0.165	-0.457	-0.101	0.477	0.681	-0.084	-0.431	-2.04	-0.394	-0.579	0.569	0.252	-0.208	1.513	1.988	-0.299	-0.405	-0.896	-0.566	0.729	-0.065	0.151	-0.1
TCGA-28-1755	3.743	-2.567	-0.204	0.304	0.759	0.848	0.362	-0.226	-2.08	-0.037	-2.227	1.149	0.673	0.044	2.086	1.076	0.888	0.093	1.193	-0.359	0.168	0.12	1.299	-0.855
TCGA-28-1756	2.254	-0.666	0.074	-0.204	-0.19	0.387	-1.44	0.275	-1.862	-0.454	-0.774	0.484	0.475	0.421	0.819	2.226	0.401	-0.336	-0.149	-1.06	0.674	-0.712	0.349	0.942
TCGA-28-1757	6.125	-0.733	-0.157	-0.364	-0.277	0.797	-0.027	-0.252	-2.49	-0.335	-0.492	0.518	0.72	-0.712	2.145	1.99	0.178	0.192	0.323	-0.278	0.572	0.452	0.36	-0.503
TCGA-28-1760	4.384	-1.272	-0.476	-0.494	0.31	0.583	0.179	-0.677	-2.426	0.444	0.961	0.276	0.323	-0.854	2.519	1.213	-0.255	-0.27	0.017	-0.399	-0.048	-0.169	0.215	-0.599
TCGA-28-2502	0.568	-0.234	-0.374	-0.212	0.424	0.244	0.449	-0.859	-2.776	-0.528	-0.499	0.07	-0.062	-0.024	2.332	1.473	-0.1	0.76	-1.433	-0.672	-0.666	-0.394	-0.58	0.755
TCGA-28-2506	4.083	-0.794	0.149	-1.109	-0.567	0.375	-0.675	-0.726	-1.985	-0.482	0.764	-0.238	0.107	-0.604	3.209	2.054	0.347	-0.726	-0.102	-1.012	0.273	0.244	-0.547	0.274
TCGA-28-2509	1.926	-1.362	0.131	-0.33	-0.48	0.362	-0.574	-0.45	-2.156	-0.116	-0.471	-0.216	0.194	-0.713	2.722	2.505	0.508	-0.21	-1.116	-0.882	-0.878	-0.532	-0.282	-0.387
TCGA-28-2513	1.132	-0.689	-0.124	-0.296	0.512	0.8	-0.067	-1.016	-2.897	-0.368	-1.018	0.08	0.136	-0.484	2.044	2.887	-0.243	-0.312	-0.888	-1.204	0.102	-0.114	-0.278	-0.593
TCGA-28-2514	5.968	-0.471	-0.063	0.03	0.552	0.758	0.156	-0.439	-1.838	-0.512	-0.247	0.359	0.181	-0.245	1.292	1.504	0.347	-0.036	-0.796	-0.442	0.57	-0.055	-0.01	-0.191
TCGA-32-1970	7.205	-0.843	-0.238	-0.302	0.691	0.373	-0.247	-0.852	-2.54	-0.64	0.052	0.709	0.292	-0.442	2.575	2.382	0.403	-0.053	-0.263	-0.748	0.692	-0.193	-0.058	0.014
TCGA-32-1976	0.376	-2.206	-0.11	-0.065	0.865	0.218	0.795	-1.428	-2.416	-0.34	0.533	-0.517	-0.216	-0.532	2.592	0.427	-0.055	1.128	-2.138	-0.85	-1.405	-0.214	-0.417	0.067
TCGA-32-1982	5.312	-0.893	-0.024	0.126	0.909	0.206	0.599	-0.11	-2.165	-0.35	0.387	0.049	-0.589	-0.117	1.603	1.585	-0.047	1.236	-1.65	-0.488	-1.217	-0.464	-0.246	0.764
TCGA-32-1986	2.39	-0.65	-0.609	0.578	-0.118	0.809	-0.521	-0.437	-1.877	0.728	-0.725	0.61	0.438	-1.018	2.349	1.694	0.607	-0.294	0.025	-1.322	0.122	0.419	0.938	-0.401
TCGA-32-2615	7.231	-0.852	-0.033	0.172	0.557	0.144	-0.473	0.251	-2.276	-0.364	-0.536	0.221	0.479	-0.777	1.037	1.704	0.223	-0.136	-1.687	-0.88	-0.023	-0.602	0.101	-0.717
TCGA-32-2616	3.089	0.395	-0.015	-0.464	0.675	0.271	0.34	-0.744	-3.065	-0.926	-0.839	0.432	0.863	-0.714	3.503	3.355	-0.681	-0.347	-1.566	-0.378	0.394	0.425	-0.078	-1.188
TCGA-32-2632	6.034	-0.758	0.002	-0.774	-0.938	0.098	-0.972	-1.438	-2.884	-0.562	0.446	0.27	0.171	0.165	2.217	1.859	-1.309	-0.514	-1.917	-0.875	-0.739	-0.088	-0.146	-0.701
TCGA-32-2634	1.486	-0.568	-0.068	-0.32	0.389	0.494	-0.541	-0.709	-2.057	-0.101	-0.4	0.548	0.721	0.171	0.404	1.598	-0.567	-0.518	-0.865	-0.47	-0.16	-0.122	0.017	-0.871
TCGA-32-2638	6.412	-0.444	-0.269	0.137	1.004	0.401	0.604	-0.69	-2.27	0.01	1.985	0.361	-0.03	-0.23	2.01	1.344	0.147	0.413	-1.036	-0.515	0.369	0.307	0.01	-0.959
TCGA-41-2571	1.585	-1.742	-0.264	-0.369	1.148	0.602	0.517	-0.07	-2.136	-0.979	0.379	0.628	-0.198	0.581	1.121	0.854	-0.355	0.662	-1.921	-0.494	0.108	-1.124	0.025	-0.662
TCGA-41-2573	1.795	-0.353	-0.405	0.35	0.94	0.107	0.204	-0.292	-1.602	-0.489	1.03	0.372	-0.124	0.535	1.266	1.808	-0.21	0.511	-1.979	-0.536	0.331	-0.329	-0.144	0.037
TCGA-41-2575	3.536	-0.928	-0.06	0.214	-0.424	0.263	-0.65	-0.203	-2.945	-0.593	0.222	0.111	-0.037	-0.265	2.076	2.24	-0.618	-1.086	-1.964	-1.32	0.028	-0.428	-0.296	-0.67
TCGA-41-3392	7.431	-0.451	0.214	-0.239	0.471	0.081	0.189	-0.114	-2.644	-0.703	-0.099	0.351	0.414	-0.466	1.918	3.842	-0.451	-0.492	-2.765	-1.125	0.57	0.037	-0.102	-0.249
	EGFR	PTEN	CDK7	CDK9	CDK11A	CSNK1A1	NRBP1	NRBP2	NUAK1	PRKG1	PRKG2	RIOK1	RIOK2	SBK1	STK17A	STK17B	TAF1	TAF1L	TAOK1	TAOK2	TAOK3	TLK1	TLK2	TNK2
average over all specimens			-0.176198	-0.192998	0.37529	0.318031	0.247045	-0.509377	-2.25232	-0.358623	-0.228153	0.323033	0.336932	-0.268656	1.5475	1.80329	0.241281	0.21429	-0.66154	-0.361601	-0.124344	-0.211045	0.059342	-0.5348
average for EGFR overexpressors			-0.1893	-0.1902	0.3947	0.3281	0.2234	-0.4227	-2.3292	-0.3295	-0.2265	0.306	0.3224	-0.2971	1.5391	1.8639	0.2678	0.1728	-0.5987	-0.3541	0.0036	-0.1194	0.0631	-0.5243
standard deviation EGFR overexpressors			0.33572	0.36334	0.5639	0.2892	0.4998	0.6179	0.4348	0.4303	0.6936	0.3531	0.3225	0.3932	0.6618	0.6916	0.5357	0.4322	0.7543	0.4896	0.5538	0.4798	0.3257	0.4671
