# Supplementary material for: A Kinome-Wide RNAi Screen in Drosophila Glia Reveals That the RIO Kinases Mediate Cell Proliferation and Survival through TORC2-Akt Signaling in Glioblastoma
Source: PLoS Genet. 2013 Feb 14;9(2):e1003253. doi: 10.1371/journal.pgen.1003253 (PMC3573097; doi:10.1371/journal.pgen.1003253)
Supplement: Table S10 — Summary of Human Protein Atlas data adapted from www.proteinatlas.org. Genes highlighted in italics show notable upregulation in the indicated cells and tissues, as assessed by IHC. (XLSX) [file pgen.1003253.s028.xlsx]

## Sheet: GBM IHC
Table S10: Summary of Human Protein Atlas data adapted from www.proteinatlas.org
Table legend: Genes highlighted in italics show notable upregulation in the indicated cells and tissues, as assessed by IHC
human orthologs	Immunohistochemistry on GBM biopsies
CDK7	37.5%(9) strong staining, 33%(8) moderate staining, 16%(4) weak staining, 12.5%(3) negative, 24 tumors tested
CDK9	90%(18) strong staining, 10%(2) negative, 20 tumors tested
NRBP1	13%(3) moderate staining, 54%(13) weak staining, 33%(8) negative, 24 tumors tested
NRBP2	20%(2) moderate staining, 60%(6) weak staining, 20%(2) negative, 10 tumors tested
NUAK1	9%(1) weak staining, 91%(10) negative, 11 tumors
RIOK2	17%(2) strong staining, 17%(2) moderate staining, 33%(4) weak staining, 33%(4) negative, 12 tumors tested
STK17B	33%(4) weak staining, 67%(8) negative, 12 tumors tested
TNK1	17%(2) moderate staining, 17%(2) weak staining, 67%(8) negative, 12 tumors tested
TNK2	67%(8) weak staining, 33%(4) negative, 12 tumors tested
human orthologs	Immunohistochemistry on cancer cell lines
CDK7	moderate-strong staining of GBM cell lines U87, U251, U138, strong staining in lymphomoid, myeloid, lung, breast, sarcoma cancer cell lines
CDK9	moderate-strong staining of GBM cell lines U87, U251, U138, strong staining in lymphomoid, myeloid, lung, breast, skin, sarcoma cancer cell lines
NRBP1	not determined/not enough data
NRBP2	not determined/not enough data
NUAK1	not determined/not enough data
RIOK2	moderate-strong staining of GBM cell lines U87, U251, U138, strong staining in lymphomoid, myeloid, lung, breast, sarcoma cancer cell lines
STK17B	not determined/not enough data
TNK1	moderate staining in multiple cancer cell lines (eg. brain, breast, lymphoid,myeloid, lung, skin, sarcoma)
TNK2	strong-moderate expression in GBM cell lines U87, U251, U138, moderate-weak expression in other cancer cell lines
human orthologs	Immunohistochemistry on normal brain tissue
CDK7	strong staining in neurons and moderate-weak staining in glia in cortex, hippocampus, and cerebellum
CDK9	strong staining in glia and neurons in all normal brains tissues tested
NRBP1	moderate in neurons and negative-weak in glia in cortex, hippocampus, cerebellum
NRBP2	strong-moderate in neurons and weak-negative in glia in cortex, hippocampus , cerebellum
NUAK1	strong-moderate in neurons and weak-absent in glia in cortex, hippocampus, weak in cerebellum
RIOK2	strong in blood vessels and purkinje cells and weak-negative in neurons and glia in cortex, hippocampus
STK17B	negative in glia and moderate-weak in neurons in cortex, hippocampus, cerebellum
TNK1	negative in glia and strong in neurons in cortex, hippocampus, cerebellum
TNK2	weak-negative in glia and neurons in cortex, hippocampus, cerebellum

## Sheet: brain IHC
Table S10: Summary of Human Protein Atlas data adpated from www.proteinatlas.org
human orthologs	Immunohistochemistry on normal brain tissue
CDK7	strong staining in neurons and moderate-weak staining in glia in cortex, hippocampus, and cerebellum
CDK9	strong staining in glia and neurons in all normal brains tissues tested
NRBP1	moderate in neurons and negative-weak in glia in cortex, hippocampus, cerebellum
NRBP2	strong-moderate in neurons and weak-negative in glia in cortex, hippocampus , cerebellum
NUAK1	strong-moderate in neurons and weak-absent in glia in cortex, hippocampus, weak in cerebellum
RIOK2	strong in blood vessels and purkinje cells and weak-negative in neurons and glia in cortex, hippocampus
STK17B	negative in glia and moderate-weak in neurons in cortex, hippocampus, cerebellum
TNK1	negative in glia and strong in neurons in cortex, hippocampus, cerebellum
TNK2	weak-negative in glia and neurons in cortex, hippocampus, cerebellum

## Sheet: cell line IHC
Table S10: Summary of Human Protein Atlas data adpated from www.proteinatlas.org
human orthologs	Immunohistochemistry on cancer cell lines
CDK7	moderate-strong staining of GBM cell lines U87, U251, U138, strong staining in lymphomoid, myeloid, sarcoma, lung, breast, sarcoma cancer cell lines
CDK9	moderate-strong staining of GBM cell lines U87, U251, U138, strong staining in lymphomoid, myeloid, lung, breast, skin, sarcoma cancer cell lines
NRBP1	not determined/not enough data
NRBP2	not determined/not enough data
NUAK1	not determined/not enough data
RIOK2	strong staining in multiple cancer cell lines (eg. brain, breast, lymphoid,myeloid, lung, skin, sarcoma)
STK17B	not determined/not enough data
TNK1	moderate staining in multiple cancer cell lines (eg. brain, breast, lymphoid,myeloid, lung, skin, sarcoma)
TNK2	strong-moderate expression in GBM cell lines U87, U251, U138, moderate-weak expression in other cancer cell lines
